# Supplementary material for: Natural variation of BSK3 tunes brassinosteroid signaling to regulate root foraging under low nitrogen
Source: Nat Commun. 2019 May 30;10:2378. doi: 10.1038/s41467-019-10331-9 (PMC6542857; doi:10.1038/s41467-019-10331-9)
Supplement: Supplementary file 4 — Supplementary Data 1 [file 41467_2019_10331_MOESM4_ESM.xlsx]

## Sheet: Sheet1
Supplementary Data 1. List of 200 Arabidopsis accessions screened for primary root length in HN vs LN conditions and presence of L or P at position 319; NA, not available.
Genotype	Latitude	Longitude	Country	AA319	HN	LN
Aa-0	50.9167	9.57073	Germany	L	9.32338	10.4225
Ak-1	48.0683	7.62551	Germany	P	10.0627	12.1499
Alc-0	40.31	-3.22	Spain	P	8.34223	9.90798
Alst-1	54.8	-2.4333	United Kindom	P	9.62003	10.9033
Amel-1	53.448	5.73	Netherlands	P	7.08227	9.10251
An-1	51.2167	4.4	Belgium	P	8.96468	9.67504
An-2	51.2167	4.4	Belgium	NA	9.41616	11.0273
Ang-0	50.3	5.3	Belgium	P	7.15318	8.67068
Ann-1	45.9	6.13028	France	P	7.76205	9.17432
Arby-1	59.4308	16.7999	Sweden	NA	9.74023	11.0031
Ba-1	56.5459	-4.79821	United Kindom	P	8.11224	9.12062
Ba1-2	56.4	12.9	Sweden	NA	8.63952	9.99128
Bay-0	49	11	Germany	NA	8.53752	9.30697
Bla-1	41.6833	2.8	Spain	P	9.08006	9.52837
Blh-1	48	19	Czech Republic	P	8.46409	10.7412
Boot-1	54.4	-3.2667	United Kindom	P	7.5241	8.88052
Bor-1	49.4013	16.2326	Czech Republic	P	9.34413	10.2064
Bor-4	49.4013	16.2326	Czech Republic	P	7.14162	7.65931
Br-0	49.2	16.6166	Czech Republic	P	8.26918	10.0738
Bs-1	47.5	7.5	Switzerland	P	9.19778	9.79804
Bs-2	47.5	7.5	Switzerland	NA	10.4745	11.612
Bsch-0	40.0167	8.6667	Germany	P	9.29351	11.1684
Bu-0	50.5	9.5	Germany	L	9.10527	9.60442
Bur-0	54.1	-6.2	Ireland	P	9.30769	9.35403
Ca-0	50.2981	8.26607	Germany	L	10.3178	11.857
CAM-16	48.2667	-4.58333	France	NA	7.71737	9.59748
Cha-0	46.0333	7.1167	Switzerland	NA	9.95424	11.7879
Chat-1	48.0717	1.33867	France	L	7.75259	9.68902
CIBC-17	51.4083	-0.6383	United Kindom	P	8.26427	9.74587
CIBC-5	51.4083	-0.6383	United Kindom	P	7.41319	8.97227
Co	40.2077	-8.42639	Portugal	P	9.1932	9.78215
Co-2	40.12	-8.25	Portugal	NA	8.76172	9.65878
Co-3	40.12	-8.25	Portugal	NA	6.93452	8.18452
Co-4	40.12	-8.25	Portugal	NA	8.80408	10.2697
Col-0	38.3	-92.3	Germany	L	9.41863	10.8261
Com-1	49.416	2.823	France	P	7.0213	9.41095
Ct-1	37.3	15	Italy	P	8.28387	10.1234
Cvi-0	15.1111	-23.6167	Cape Verde	P	6.46585	9.17573
Da-0	49.8724	8.65081	Germany	NA	8.89306	10.9213
Di-1	47	5	France	NA	8.85695	10.4982
Do-0	50.7224	8.2372	Germany	P	7.17099	10.0388
Dra-0	49.4167	16.2667	Czech Republic	P	7.26219	8.66347
DraIV1-14	49.4112	16.2815	Czech Republic	NA	8.42609	9.25995
Duk	49.1	16.2	Czech Republic	P	9.88941	10.6575
Ede-1	52.0333	5.66667	Netherlands	NA	7.97402	9.77223
Eden-1	62.877	18.177	Sweden	P	7.96458	9.66482
Edi-0	56	-3	United Kindom	L	9.40419	11.1843
Ei-2	50.3	6.3	Germany	L	9.37315	10.2087
En-1	50	8.5	Germany	P	9.0904	9.70191
Ep-0	50.1721	8.38912	Germany	NA	8.54729	9.8085
Es-0	60.1997	24.5682	Finland	P	7.9743	9.1029
Est-0	58.3	25.3	Estonia	P	10.5031	11.67
Est-1	58.3	25.3	Estonia	L	8.88462	10.2842
Fei-0	40.92	-8.54	Portugal	P	8.27845	8.9804
Fi-1	50.5	8.0167	Germany	NA	9.41146	10.0569
Ga-0	50.3	8	Germany	P	8.86764	10.3258
Gd-1	53.5	10.5	Germany	NA	10.0206	11.2513
Ge-1	46.5	6.08	Switzerland	NA	8.94592	10.6634
Gel-1	51.0167	5.86667	Netherlands	L	9.15942	10.1467
Gie-0	50.584	8.67825	Germany	P	7.99847	9.90227
GOT-7	51.5338	9.9355	Germany	P	7.51517	10.5303
Gr-1	47	15.5	Austria	P	7.47829	9.01313
Gu-0	50.3	8	Germany	L	7.81277	9.27768
Gy-0	49	2	France	P	7.54935	8.60913
Ha-0	52.3721	9.73569	Germany	L	7.28512	8.81657
Hau-0	55.675	12.5686	Denmarkmark	P	7.27931	8.63217
Hey-1	51.25	5.9	Netherlands	L	9.07545	11.5016
Hi-0	52	5	Netherlands	P	7.95084	9.4879
Hl-3	52.1444	9.37827	Germany	NA	6.87603	7.69682
HOG	38.717	69.712	Tajikistan	NA	6.06502	6.96379
HR-10	51.4083	-0.6383	United Kindom	NA	7.26555	8.56477
HR-5	51.4083	-0.6383	United Kindom	NA	7.29126	9.31369
Hs-0	52.24	9.44	Germany	L	9.72372	9.96431
HSm	49.33	15.76	Czech Republic	NA	6.84051	8.17178
In-0	47.5	11.5	Austria	P	7.81717	9.18569
Je-0	50.927	11.587	Germany	P	9.56576	10.9923
JEA	43.6833	7.33333	France	P	8.56384	10.2934
Jl-3	49.31	16.61	Czech Republic	P	9.20822	10.1417
Jm-1	49	15	Czech Republic	NA	8.02856	9.16425
Kä-0	47	14	Austria	NA	9.27729	11.0483
Kas-2	35	77	India	P	8.5906	9.10065
Kelsterbach-2	50.0667	8.5333	Germany	NA	8.45911	9.87517
Kil-0	55.6395	-5.66364	United Kindom	L	8.89814	10.4018
Kin-0	43.3628	-85.2547	United states of America	P	9.12024	9.60169
Kl-5	50.95	6.9666	Germany	L	8.87477	10.5327
Kn-0	54.8969	23.8924	Lithuania	P	9.0507	10.2706
Kno-18	41.2816	-86.621	United states of America	NA	10.0899	11.47
Kr-0	51.3317	6.55934	Germany	NA	10.7599	11.8262
Krot-2	49.631	11.5722	Germany	NA	7.63235	9.63693
Kz-1	49.5	73.1	Kazakhstan	NA	9.34111	10.8482
Kz-9	49.5	73.1	Kazakhstan	P	9.31759	11.3243
LAC-5	47.7	6.81667	France	NA	6.18587	7.44902
Lc-0	57	-4	United Kindom	NA	6.65986	8.24039
LDV-14	48.5167	-4.06667	France	NA	6.82603	9.09921
LDV-58	48.5167	-4.06667	France	NA	7.47631	10.319
Ler-1	47.984	10.8719	Germany	P	7.85597	9.58262
Li-3	50.3833	8.0666	Germany	NA	9.65916	10.9028
Li-7	50.3833	8.0666	Germany	NA	8.5786	10.4833
Lip-0	50	19.3	Poland	P	8.66442	11.3823
LL-0	41.59	2.49	Spain	P	7.4816	9.31251
Lm-2	48	0.5	France	P	9.58332	11.0542
Löv-5	62.801	18.079	Sweden	NA	7.23419	9.11792
Lp2-2	49.38	16.81	Czech Republic	P	8.2129	9.28427
Lp2-6	49.38	16.81	Czech Republic	P	6.86616	8.46255
Lz-0	46	3.3	France	NA	9.89157	10.6394
Mh-0	50.95	7.5	Poland	L	8.17042	10.3753
Mh-1	50.95	7.5	Poland	NA	9.9256	12.1877
MIB-28	47.3833	5.31667	France	NA	8.90773	10.4786
MNF-Pot-48	43.595	-86.2657	United states of America	NA	7.5839	9.66674
Mnz-0	50.001	8.26664	Germany	L	9.92685	10.8169
Mrk-0	49	9.3	Germany	NA	7.07327	9.44213
Mt-0	32.34	22.46	Libya	P	8.68411	10.9384
Mz-0	50.3	8.3	Germany	L	8.10094	9.61489
N13	61.36	34.15	Russia	P	7.54422	8.62518
Na-1	47.5	1.5	France	NA	7.32158	9.80445
Nd-1	50	10	Switzerland	L	10.3646	10.4293
NFA-10	51.4083	-0.6383	United Kindom	P	8.63819	10.0154
NFA-8	51.4083	-0.6383	United Kindom	P	9.74655	11.4581
No-0	51.0581	13.2995	Germany	P	9.0429	10.9656
Nok-1	52.24	4.45	Netherlands	NA	7.36854	8.07869
Nw-0	50.5	8.5	Germany	L	6.98753	8.85039
Nz-1	-37.7871	175.283	New Zealand	P	8.32464	9.77104
Old-1	53.1667	8.2	Germany	L	9.35345	10.3302
Or-0	50.3827	8.01161	Germany	P	9.59302	10.8547
Ors-1	44.7203	22.3955	Romania	NA	10.4096	11.8476
Ors-2	44.7203	22.3955	Romania	NA	9.23659	11.1353
Ove-0	53.3422	8.42255	Germany	L	9.37804	10.3664
Oy-0	60.23	6.13	Norway	L	9.75484	10.6355
Pa-1	38.07	13.22	Italy	NA	6.64609	8.25781
PAR-3	46.65	-0.25	France	NA	6.75656	8.17938
Per-1	58	56.3167	Russia	P	7.65939	8.74383
Petergof	59	29	Russia	P	6.20415	6.28725
PHW-10	51.2927	0.40907	United Kindom	NA	6.61547	8.52506
PHW-33	52.25	4.5667	Netherlands	NA	9.83484	12.5201
Pla-0	41.5	2.25	Spain	P	9.5478	11.2774
Pn-0	48.0653	-2.96591	France	NA	6.92448	9.02562
Pna-10	42.0945	-86.3253	United states of America	L	8.75086	10.7035
Pog-0	49.2655	-123.206	Canada	P	7.84508	9.92843
Pr-0	50.1448	8.60706	Germany	NA	7.26521	8.44099
Pro-0	43.25	-6	Spain	P	8.65653	10.0039
Pu2-23	49.42	16.36	Czech Republic	P	7.61573	9.51127
Pu2-7	49.42	16.36	Czech Republic	NA	9.23965	10.1744
Ra-0	46	3.3	France	P	8.59727	10.13
Rak-2	49	16	Czech Republic	P	9.7132	10.6409
Ren-1	48.5	-1.41	France	L	8.2651	9.68997
Rhen-1	51.9667	5.56667	Netherlands	L	8.53587	9.55359
Ri-0	49.1632	-123.137	Canada	P	9.67828	9.97494
RLD-2	56.25	34.3167	Russia	NA	9.91658	10.9442
Rmx-A02	42.036	-86.511	United states of America	P	10.0279	11.0928
Rmx-A180	42.036	-86.511	United states of America	P	8.83715	10.0233
Rou-0	49.4424	1.09849	France	P	6.87461	8.24608
RRS-10	41.5609	-86.4251	United states of America	L	8.23217	9.81142
RRS-7	41.5609	-86.4251	United states of America	P	8.76623	10.1884
Rsch-4	56.3	34	Russia	P	10.0821	11.2489
Rubeszhnoe	49	38.28	United Kindomraine	NA	9.5434	10.6218
S96	NA	NA	Netherlands	NA	9.13342	10.6911
Sap-0	49.49	14.24	Czech Republic	P	7.86245	9.72159
Sapporo-0	43.0553	141.346	Japan	NA	8.39193	9.11986
Se-0	38.3333	-3.53333	Spain	P	7.29715	8.97301
Sg-1	47.6667	9.5	Germany	P	8.12611	9.52417
Sh-0	51.6832	10.2144	Germany	NA	9.94315	10.7312
Shahdara	38.35	68.48	Tajikistan	P	9.01714	9.62542
Si-0	50.8738	8.02341	Germany	P	7.10901	7.94106
Sorbo	38.35	68.48	Tajikistan	P	7.30413	7.82268
Sp-0	52.5339	13.181	Germany	P	7.32503	8.56196
Sq-1	51.4083	-0.6383	United Kindom	P	6.45093	8.4078
Sq-8	51.4083	-0.6383	United Kindom	L	9.45588	11.0222
St-0	59	18	Sweden	P	8.48311	10.0116
TAMM-2	60	23.5	Finland	P	9.0162	10.7674
Tamm-27	60	23.5	Finland	P	9.79308	11.1824
Tha-1	52.08	4.3	Netherlands	L	9.42023	10.4671
Tottarp-2	55.95	13.85	Sweden	P	7.84302	9.28418
Ts-1	41.7194	2.93056	Spain	P	6.69348	8.34713
Ts-5	41.7194	2.93056	Spain	P	9.62643	11.1884
Tscha-1	47.0748	9.9042	Austria	P	8.07761	8.76683
Tsu-0	34.43	136.31	Japan	P	9.65462	9.55306
Tsu-1	34.43	136.31	Japan	P	9.44166	10.0077
Tu-0	45	7.5	Italy	P	9.54241	10.0646
Ty-0	56.4278	-5.23439	United Kindom	P	8.35173	9.28475
Uk-1	48.0333	7.7667	Germany	P	2.94488	3.47897
Ull2-3	56.0648	13.9707	Sweden	P	8.72533	9.21264
Ull-2-5	56.0648	13.9707	Sweden	L	7.5288	8.21438
Uod-1	48.3	14.45	Austria	P	7.06152	8.55659
Uod-7	48.3	14.45	Austria	P	7.80814	9.13303
Utrecht	52.0918	5.1145	Netherlands	P	9.1362	10.6265
Van-0	49.3	-123	Canada	P	9.33989	10.3755
Var-2-1	55.58	14.334	Sweden	NA	9.49891	12.1424
Ven-1	52.0333	5.55	Netherlands	L	8.35293	10.2578
Wa-1	52.3	21	Poland	P	9.1777	9.44416
Wa-1	52.3	21	Poland	P	8.49785	10.5771
WAR	41.7302	-71.2825	United states of America	L	8.85289	10.0376
Wei-0	47.25	8.26	Switzerland	P	6.99727	8.87537
Wil-2	54.6833	25.3167	Lithuania	P	9.16758	10.2899
Ws-0	52.3	30	Russia	P	8.18306	9.14402
Ws-2	52.3	30	Russia	L	9.61974	11.2365
Wt-5	52.3	9.3	Germany	P	6.81591	9.17152
Yo-0	37.45	-119.35	United states of America	L	8.48366	10.8659
Zdr-1	49.3853	16.2544	Czech Republic	P	8.72174	9.27613
Zdr-6	49.3853	16.2544	Czech Republic	NA	6.94399	8.38747
Zü-1	47.3667	8.55	Switzerland	P	8.99881	10.3212
