# Supplementary material for: Natural variation of BSK3 tunes brassinosteroid signaling to regulate root foraging under low nitrogen
Source: Nat Commun. 2019 May 30;10:2378. doi: 10.1038/s41467-019-10331-9 (PMC6542857; doi:10.1038/s41467-019-10331-9)
Supplement: Supplementary file 5 — Supplementary Data 2 [file 41467_2019_10331_MOESM5_ESM.xlsx]

## Sheet: Sheet1
Supplementary Data 2. List of significant marker-trait associations (-log10(P-value)>4) at low N.
Chromosome	Positions	-log10(P-value)	q-value
4	386519	6.15343	0.050368
4	373738	5.77247	0.058368
4	382278	5.77247	0.058368
4	384798	5.77247	0.058368
4	388080	5.77247	0.058368
4	376513	5.69257	0.058368
4	378668	5.62959	0.058368
4	382995	5.56076	0.0597651
4	373151	5.46117	0.060504
3	8390252	5.45833	0.060504
4	386865	5.3789	0.0660676
4	376706	5.19266	0.0924143
4	378017	5.16074	0.0924143
4	397044	5.08919	0.101088
4	364888	4.97776	0.121703
4	359863	4.90182	0.13583
4	398078	4.78526	0.167726
1	26019455	4.71109	0.182969
4	377656	4.69701	0.182969
4	10942579	4.65775	0.182969
1	13169630	4.65585	0.182969
4	307756	4.62731	0.186507
1	1236953	4.55766	0.203563
1	29640200	4.55156	0.203563
1	25829462	4.48974	0.225325
4	376685	4.39998	0.266143
4	359225	4.35744	0.270985
4	9200675	4.34654	0.270985
4	314461	4.34482	0.270985
4	11148566	4.32071	0.27702
1	7061677	4.28817	0.288835
1	23674427	4.25271	0.292668
1	25829191	4.25136	0.292668
5	13672914	4.23992	0.292668
4	14388688	4.22539	0.292668
1	8157346	4.21762	0.292668
1	25829093	4.1869	0.298311
4	233689	4.18561	0.298311
1	27777501	4.11604	0.312249
4	292979	4.1129	0.312249
1	23126018	4.09344	0.312249
2	10245357	4.09155	0.312249
3	6727192	4.08921	0.312249
1	25821967	4.08902	0.312249
3	10483243	4.07225	0.312249
4	2466029	4.0548	0.312249
4	12733543	4.0533	0.312249
3	6730695	4.03213	0.312249
5	3650481	4.03144	0.312249
4	316605	4.02916	0.312249
1	26022972	4.02578	0.312249
2	18051877	4.01779	0.312249
2	10246260	4.00954	0.312249
