# Supplementary material for: Natural variation of BSK3 tunes brassinosteroid signaling to regulate root foraging under low nitrogen
Source: Nat Commun. 2019 May 30;10:2378. doi: 10.1038/s41467-019-10331-9 (PMC6542857; doi:10.1038/s41467-019-10331-9)
Supplement: Supplementary file 6 — Supplementary Data 3 [file 41467_2019_10331_MOESM6_ESM.xlsx]

## Sheet: Sheet1
Supplementary Data 3. Genes located in the QTL associated with primary root length under low N.
Representative SNP	Genes in LD (r2>0.7)	Gene name
SNP_Chr4_386519	AT4G00710	BSK3
SNP_Chr4_386519	AT4G00720	ASKΘ
SNP_Chr4_386519	AT4G00730	AHDP
SNP_Chr4_386519	AT4G00740	QUA3
SNP_Chr4_386519	AT4G00750
SNP_Chr4_386519	AT4G00752
SNP_Chr4_386519	AT4G00755
SNP_Chr4_386519	AT4G00760
SNP_Chr4_386519	AT4G00770	TRM9
SNP_Chr4_386519	AT4G00780
SNP_Chr4_386519	AT4G00790
SNP_Chr4_386519	AT4G00800	SETH5
SNP_Chr4_386519	AT4G00810
SNP_Chr4_386519	AT4G00820	IQD17
SNP_Chr4_386519	AT4G00830	LIF2
SNP_Chr4_386519	AT4G00840
SNP_Chr4_386519	AT4G00850	GIF3
SNP_Chr4_386519	AT4G00860	ATOZI1
SNP_Chr4_386519	AT4G00870
SNP_Chr4_386519	AT4G00872
SNP_Chr4_386519	AT4G00880	SAUR31
SNP_Chr4_386519	AT4G00885	MIR165B
SNP_Chr4_386519	AT4G00890
SNP_Chr4_386519	AT4G00891
SNP_Chr4_386519	AT4G00893
SNP_Chr4_386519	AT4G00895
SNP_Chr4_386519	AT4G00900	ATECA2
SNP_Chr4_386519	AT4G00905
SNP_Chr4_386519	AT4G00910
SNP_Chr4_386519	AT4G00920
SNP_Chr4_386519	AT4G00930	CIP4.1
