# Supplementary material for: Natural variation of BSK3 tunes brassinosteroid signaling to regulate root foraging under low nitrogen
Source: Nat Commun. 2019 May 30;10:2378. doi: 10.1038/s41467-019-10331-9 (PMC6542857; doi:10.1038/s41467-019-10331-9)
Supplement: Supplementary file 7 — Supplementary Data 4 [file 41467_2019_10331_MOESM7_ESM.xlsx]

## Sheet: Sheet1
Supplementary Data 4. List of 56 Arabidopsis accessions assessed for BR sensitivity and values for root as well as hypocotyl response to exogenous BR.
Genotype	AA319	Hypocotyl (+BL/-BL)	Root (+BL/-BL)	Primary root (LN/HN)
Aa-0	L	3.04592	0.409526	1.11789
Ca-0	L	2.54763	0.560499	1.14918
Chat-1	L	3.37213	0.443337	1.24978
Col-0	L	3.45086	0.38988	1.14944
Edi-0	L	3.15275	0.437514	1.18929
Est-1	L	2.63389	0.450996	1.15753
Gel-1	L	2.8922	0.513391	1.10778
Gu-0	L	2.83748	0.425932	1.1875
Ha-0	L	3.15763	0.459702	1.21022
Kil-0	L	2.83875	0.415322	1.16898
Kl-5	L	3.04087	0.333342	1.18681
Mz-0	L	2.9566	0.46289	1.18689
Nw-0	L	3.13238	0.383853	1.2666
Old-1	L	3.24178	0.42513	1.10442
Ove-0	L	3.06346	0.376115	1.10539
Pna-10	L	3.66831	0.464433	1.22313
Ren-1	L	2.65704	0.392362	1.1724
Rhen-1	L	2.90226	0.485686	1.11923
RRS-10	L	2.97233	0.436117	1.19184
Sq-8	L	2.93327	0.396032	1.16564
Tha-1	L	2.95213	0.590309	1.11113
Ull-2-5	L	2.09851	0.550299	1.09106
WAR	L	2.95947	0.433051	1.13382
Ws-2	L	2.94266	0.343052	1.16807
Ei-2	L	3.22529	0.514943	1.08914
Mnz-0	L	3.07184	0.42347	1.08966
Ven-1	L	2.93782	0.454418	1.22805
Bla-1	P	2.20469	0.665598	1.04937
Bor-1	P	2.58302	0.506319	1.09228
Bor-4	P	2.384	0.585499	1.07249
Bur-0	P	1.99701	0.547128	1.00498
Duk	P	2.46155	0.608123	1.07767
En-1	P	2.36879	0.408163	1.06727
Est-0	P	2.64802	0.395304	1.1111
Jl-3	P	2.90781	0.509468	1.10138
Lp2-6	P	3.3225	0.416197	1.2325
Rak-2	P	2.83341	0.487476	1.0955
Rmx-A02	P	2.81073	0.424563	1.10619
Rsch-4	P	2.26517	0.38704	1.11573
Shahdara	P	2.36651	0.505665	1.06746
Tscha-1	P	2.07031	0.426429	1.08533
Ty-0	P	2.34779	0.547127	1.11172
Ull2-3	P	2.12767	0.53442	1.05585
Van-0	P	2.30519	0.409066	1.11088
Ws-0	P	2.2701	0.534616	1.11743
Zdr-1	P	1.88198	0.499272	1.06356
Tsu-0	P	2.33953	0.46025	0.989481
Wa-1	P	2.20911	0.37434	1.02903
Ri-0	P	2.72492	0.480357	1.03065
Tu-0	P	2.26327	0.48842	1.05473
Kas-2	P	2.88225	0.533412	1.05937
Tsu-1	P	2.03446	0.459238	1.05995
Co	P	2.81786	0.475805	1.06406
Bs-1	P	2.81776	0.470034	1.06526
Sorbo	P	2.84967	0.638098	1.07099
An-1	P	2.68304	0.492131	1.07924
Average of BSK3-L	BSK3-L	2.98834	0.443393	1.16003
Average of BSK3-P	BSK3-P	2.47511	0.492054	1.07729
Welch t-test	p-value	1.8e-17	0.0009841	2.43e-08
