# Supplementary material for: Natural variation of BSK3 tunes brassinosteroid signaling to regulate root foraging under low nitrogen
Source: Nat Commun. 2019 May 30;10:2378. doi: 10.1038/s41467-019-10331-9 (PMC6542857; doi:10.1038/s41467-019-10331-9)
Supplement: Supplementary file 8 — Supplementary Data 5 [file 41467_2019_10331_MOESM8_ESM.xlsx]

## Sheet: Sheet1
Supplementary Data 5. List of 19 climate variables, latitude and longitude of 115 natural accessions used in the study.																											Description of environmental variables
Genotype	P319	accession	ID	bio1_meant	bio2_diur_rng	bio3_isotherm	bio4_temp_season	bio5_maxT_wm	bio6_minT_cm	bio7_temp_annrange	bio8_meanT_wet	bio9_meanT_dry	bio10_meanT_warm	bio11_meanT_cold	bio12_ann_prec	bio13_prec_wm	bio14_prec_dm	bio15_prec_cv	bio16_prec_wetq	bio17_prec_dryq	bio18_prec_warmq	bio19_prec_coldq	LATITUDE	LONGITUDE			Variable	Field Code	Units
Aa-0	L	Aa-0	7000	79	82	32	6299	216	-37	253	158	6	158	-3	736	83	46	18	229	144	229	161	50.9167	9.57073			Annual Mean Temperature	BIO1	°C * 10
Bu-0	L	Bu-0	8271	78	85	32	6402	216	-42	258	158	4	158	-6	756	84	46	16	230	152	230	167	50.5	9.5			Mean Diurnal Range (Mean of monthly (max temp - min temp))	BIO2	°C * 10
Ca-0	L	Ca-0	7062	91	80	31	6290	231	-21	252	172	50	172	10	644	64	40	15	190	127	190	148	50.2981	8.26607			Isothermality (P2/P7) (* 100)	BIO3	°C * 11
Chat-1	L	Chat-1	7071	106	88	36	5544	241	1	240	44	68	177	34	642	63	47	9	178	145	152	166	48.0717	1.33867			Temperature Seasonality	BIO4	standard deviation *100
Edi-0	L	Edi-0	6914	83	74	38	4239	189	-4	193	117	48	138	30	743	73	45	16	218	146	192	178	55.9494	-3.16028			Max Temperature of Warmest Month	BIO5	°C * 10
Ei-2	L	Ei-2	6915	72	68	30	5701	192	-30	222	8	33	144	-1	1043	116	69	15	305	225	280	290	50.3	6.3			Min Temperature of Coldest Month	BIO6	°C * 10
Est-1	L	Est-1	6916	52	66	21	8290	210	-92	302	63	-16	159	-53	637	74	28	30	214	98	183	129	58.3	25.3			Temperature Annual Range (P5-P6)	BIO7	°C * 10
Gel-1	L	Gel-1	7143	100	77	34	5539	224	-1	225	170	58	170	29	766	74	50	12	220	160	220	177	51.0167	5.86667			Mean Temperature of Wettest Quarter	BIO8	°C * 10
Gu-0	L	Gu-0	6922	81	77	31	6091	214	-29	243	158	39	158	2	750	73	48	13	213	154	213	188	50.3	8			Mean Temperature of Driest Quarter	BIO9	°C * 10
Ha-0	L	Ha-0	7163	88	82	33	6089	222	-22	244	165	42	165	10	666	73	39	18	211	134	211	147	52.3721	9.73569			Mean Temperature of Warmest Quarter	BIO10	°C * 10
Hey-1	L	Hey-1	7166	99	77	34	5586	222	-3	225	170	57	170	27	768	74	50	12	219	159	219	181	51.25	5.9			Mean Temperature of Coldest Quarter	BIO11	°C * 10
Hs-0	L	Hs-0	8310	84	79	32	5999	215	-25	240	160	40	160	7	760	80	48	16	233	155	233	178	52.24	9.44			Annual Precipitation	BIO12	mm
Kl-5	L	Kl-5	7199	101	83	34	5943	235	-8	243	176	59	176	24	778	83	52	17	244	157	244	177	50.95	6.9666			Precipitation of Wettest Month	BIO13	mm
Mh-0	L	Mh-0	7255	87	77	32	5835	215	-19	234	161	45	161	12	872	86	57	13	249	183	249	220	50.95	7.5			Precipitation of Driest Month	BIO14	mm
Mnz-0	L	Mnz-0	7244	98	83	32	6390	240	-18	258	179	57	179	15	553	61	33	20	177	102	177	118	50.001	8.26664			Precipitation Seasonality	BIO15	Coefficient of Variation
Mz-0	L	Mz-0	6940	84	79	31	6249	222	-27	249	164	42	164	4	716	69	45	13	204	145	204	172	50.3	8.3			Precipitation of Wettest Quarter	BIO16	mm
Nd-1	L	Nd-1	6942	89	89	32	6718	238	-34	272	174	14	174	1	636	74	38	18	198	128	198	139	50	10			Precipitation of Driest Quarter	BIO17	mm
Nw-0	L	Nw-0	7258	87	80	31	6322	227	-25	252	153	45	168	6	735	70	46	11	206	156	201	175	50.5	8.5			Precipitation of Warmest Quarter	BIO18	mm
Old-1	L	Old-1	7280	87	75	32	5748	212	-17	229	161	42	161	14	775	80	44	17	236	146	236	176	53.1667	8.2			Precipitation of Coldest Quarter	BIO19	mm
Ove-0	L	Ove-0	7287	88	75	32	5800	213	-16	229	161	41	161	14	761	81	39	18	233	141	233	168	53.3422	8.42255			Latitude
Ren-1	L	Ren-1	6959	112	78	38	4621	225	22	203	63	103	171	54	735	83	47	18	230	154	158	207	48.5	-1.41			Longitude
Rhen-1	L	Rhen-1	7316	91	76	34	5410	212	-8	220	62	49	160	22	800	76	49	14	221	159	220	196	51.9667	5.56667
Sq-8	L	Sq-8	6967	98	79	34	5234	225	-3	228	40	61	166	31	701	71	43	14	207	150	160	182	51.4083	-0.6383
Tha-1	L	Tha-1	7353	96	60	29	5227	206	3	203	110	50	161	31	775	85	44	20	237	147	203	185	52.08	4.3
Ull-2-5	L	Ull-2-5	6974	76	61	26	6234	204	-30	234	152	22	159	1	640	71	36	21	198	113	185	151	56.0648	13.9707
Ven-1	L	Ven-1	7384	93	76	34	5452	214	-7	221	159	50	162	24	784	74	47	14	218	154	217	191	52.0333	5.55
Ak-1	P	Ak-1	6987	101	85	32	6366	246	-12	258	182	31	182	18	725	92	40	28	250	130	250	130	48.0683	7.62551
Alc-0	P	Alc-0	6988	127	111	36	6632	304	2	302	84	216	216	48	457	55	13	33	153	58	58	127	40.31	-3.22
Alst-1	P	Alst-1	6989	69	71	36	4522	177	-18	195	21	88	128	12	1064	112	67	18	332	206	240	297	54.8	-2.4333
Amel-1	P	Amel-1	6990	87	59	28	5267	199	-7	206	102	38	154	24	804	87	45	22	250	142	215	191	53.448	5.73
An1	P	An1	6898	101	74	33	5476	221	-1	222	72	60	169	31	778	77	49	12	217	166	199	188	51.2167	4.4
Ang-0	P	Ang-0	6992	92	79	34	5646	219	-12	231	164	53	164	20	888	83	62	9	241	193	241	218	50.3	5.3
Ann-1	P	Ann-1	6994	101	97	33	6594	259	-28	287	108	14	185	14	927	96	66	10	251	218	233	218	45.9	6.13028
Ba-1	P	Ba-1	7014	76	67	34	4573	180	-12	192	29	98	138	20	1824	230	92	30	636	286	330	591	56.5459	-4.79821
Bla-1	P	Ba1-2	8256	68	64	26	6325	193	-51	244	143	12	151	-9	805	88	41	24	256	138	238	184	56.4	12.9
Blh-1	P	Blh-1	8265	84	93	30	7536	243	-63	306	161	-1	176	-18	677	84	40	24	221	125	215	138	48	19
Boot-1	P	Boot-1	7026	85	69	35	4525	190	-2	192	59	105	144	28	995	107	56	23	318	184	227	263	54.4	-3.2667
Bor-4	P	Bor-4	6903	72	86	30	6981	221	-59	280	159	-7	159	-20	626	88	30	40	251	93	251	97	49.4013	16.2326
Bs-1	P	Bs-1	8270	96	84	33	6226	241	-11	252	176	30	176	17	816	101	52	22	271	162	271	165	47.5	7.5
Bsch-0	P	Bsch-0	7031	98	89	33	6474	246	-22	268	180	26	180	13	653	71	41	16	202	133	202	142	50.0167	8.6667
Bur-0	P	Bur-0	6905	93	68	39	3889	190	17	173	74	106	144	47	942	98	61	16	277	191	224	255	54.1	-6.2
CIBC-17	P	CIBC-17	6907	98	79	34	5234	225	-3	228	40	61	166	31	701	71	43	14	207	150	160	182	51.4083	-0.6383
CIBC-5	P	CIBC-5	6730	98	79	34	5234	225	-3	228	40	61	166	31	701	71	43	14	207	150	160	182	51.4083	-0.6383
Co	P	Co	7081	162	100	44	4257	289	62	227	107	215	217	107	914	128	9	53	367	60	65	367	40.2077	-8.42639
Com-1	P	Com-1	7092	105	86	36	5518	235	0	235	110	68	175	34	622	59	42	10	170	131	162	150	49.416	2.823
Ct-1	P	Ct-1	6910	175	102	40	5457	316	61	255	155	245	247	111	503	108	4	72	241	23	50	183	37.3	15
Do-0	P	Do-0	7102	81	75	31	6064	213	-27	240	13	39	157	2	849	85	55	12	233	182	225	219	50.7224	8.2372
Dra-0	P	Dra-0	7104	70	85	30	6953	217	-61	278	156	-10	156	-23	640	89	31	40	256	96	256	100	49.4167	16.2667
Duk	P	Duk	6008	83	90	31	7168	237	-52	289	172	2	172	-12	594	82	29	38	232	92	232	95	49.1	16.2
Eden-1	P	Eden-1	6009	33	83	25	8592	205	-126	331	134	-33	146	-76	655	74	38	24	207	117	184	148	62.877	18.177
En-1	P	En-1	8290	97	87	32	6552	243	-22	265	180	25	180	12	606	66	37	18	192	118	192	130	50	8.5
Es-0	P	Es-0	7126	51	68	22	8034	212	-90	302	145	-16	158	-48	637	78	31	31	220	99	199	129	60.1997	24.5682
Est-0	P	Est-0	7128	52	66	21	8290	210	-92	302	63	-16	159	-53	637	74	28	30	214	98	183	129	58.3	25.3
Fei-0	P	Fei-0	8215	137	94	41	4445	263	39	224	89	193	195	81	1205	174	13	53	484	81	85	484	40.5	-8.32
Ga-0	P	Ga-0	6919	81	77	31	6091	214	-29	243	158	39	158	2	750	73	48	13	213	154	213	188	50.3	8
Gie-0	P	Gie-0	7147	93	82	31	6426	235	-23	258	159	50	174	9	693	70	42	13	199	150	187	158	50.584	8.67825
Gr-1	P	Gr-1	8300	85	101	31	7651	252	-66	318	181	-17	181	-17	863	123	31	43	354	108	354	108	47	15.5
Gy-0	P	Gy-0	8214	105	83	35	5439	234	3	231	110	67	173	34	646	61	44	9	176	141	159	160	49	2
Hau-0	P	Hau-0	7164	84	62	27	6175	210	-19	229	158	31	165	10	618	67	33	20	191	111	182	140	55.675	12.5686
Hi-0	P	Hi-0	8304	94	73	33	5320	213	-3	216	67	50	161	27	800	81	46	16	230	158	213	193	52	5
In-0	P	In-0	8311	33	80	31	6208	166	-90	256	110	-48	110	-48	1101	152	58	34	420	188	420	188	47.5	11.5
Je-0	P	Je-0	7181	87	84	33	6219	229	-24	253	167	17	167	8	561	77	31	29	200	103	200	103	50.927	11.587
Jea	P	JEA	91	152	83	37	5097	269	45	224	128	217	219	90	808	119	17	42	317	90	117	231	43.6833	7.33333
Jl-3	P	Jl-3	7424	90	91	30	7321	246	-49	295	180	7	180	-8	518	75	23	42	209	73	209	76	49.2	16.6166
Kas-2	P	Kas-2	8424	-73	109	27	9650	126	-268	394	46	-172	47	-200	66	13	2	52	29	9	26	11	35	77
Kn-0	P	Kn-0	7186	67	79	26	8071	225	-77	302	167	-32	167	-39	613	77	28	28	217	99	217	112	54.8969	23.8924
Kz-9	P	Kz-9	6931	26	113	23	13022	270	-201	471	169	-129	187	-143	297	38	17	28	104	53	94	57	49.5	73.1
Lip-0	P	Lip-0	8325	86	91	29	7755	244	-67	311	180	-6	180	-21	720	102	33	40	290	105	290	109	50	19.3
LL-0	P	LL-0	6933	148	69	31	5347	268	47	221	159	218	219	84	752	99	36	24	244	152	178	160	41.59	2.49
Lm-2	P	Lm-2	8329	106	91	38	5391	241	2	239	46	175	175	37	692	69	50	11	203	154	154	192	48	0.5
Lp2-2	P	Lp2-2	7520	68	85	30	7002	216	-64	280	155	-12	155	-25	648	93	31	40	262	95	262	102	49.38	16.81
Lp2-6	P	Lp2-6	7521	68	85	30	7002	216	-64	280	155	-12	155	-25	648	93	31	40	262	95	262	102	49.38	16.81
Mt-0	P	Mt-0	6939	175	109	48	4491	286	60	226	116	227	230	116	132	33	0	93	83	0	1	83	32.34	22.46
N13	P	N13	7438	19	78	21	9455	204	-154	358	125	-95	141	-104	644	91	26	35	235	96	223	109	61.36	34.15
NFA-10	P	NFA-10	6943	98	79	34	5234	225	-3	228	40	61	166	31	701	71	43	14	207	150	160	182	51.4083	-0.6383
NFA-8	P	NFA-8	6944	98	79	34	5234	225	-3	228	40	61	166	31	701	71	43	14	207	150	160	182	51.4083	-0.6383
No-0	P	No-0	7275	81	76	29	6730	221	-38	259	166	3	166	-6	627	79	36	26	221	113	221	121	51.0581	13.2995
Or-0	P	Or-0	7282	93	80	32	6184	229	-18	247	171	51	171	13	652	65	41	14	192	130	192	153	50.3827	8.01161
Per-1	P	Per-1	8354	20	82	19	11462	234	-185	419	163	-51	163	-132	609	78	25	34	218	86	218	105	58	56.3167
Petergof	P	Petergof	7296	45	73	22	8954	219	-107	326	144	-63	161	-69	678	85	30	32	240	104	235	121	59	29
Pla-0	P	Pla-0	7300	154	70	31	5313	273	53	220	164	90	224	90	660	86	32	26	221	133	165	133	41.5	2.25
Pro-0	P	Pro-0	8213	121	98	44	4280	246	24	222	99	176	178	69	840	114	41	28	283	145	153	219	43.25	-6
Pu2-23	P	Pu2-23	6951	76	86	30	7083	227	-57	284	164	-5	164	-18	596	85	28	41	241	87	241	90	49.42	16.36
Ra-0	P	Ra-0	6958	107	104	39	5819	253	-12	265	164	44	182	32	688	85	38	27	221	121	216	128	46	3.3
Rak-2	P	Rak-2	8365	85	91	31	7127	240	-49	289	174	5	174	-9	607	83	30	37	235	96	235	98	49	16
Rou-0	P	Rou-0	7320	108	86	38	5102	233	8	225	78	71	173	43	671	71	43	14	201	143	153	177	49.4424	1.09849
Sap-0	P	Sap-0	8378	75	91	32	7002	229	-55	284	164	-4	164	-16	670	89	35	34	253	116	253	119	49.49	14.24
Se-0	P	Se-0	6961	151	120	37	6838	342	19	323	104	244	244	70	498	68	5	48	183	33	33	163	38.3333	-3.53333
Sg-1	P	Sg-1	7344	92	83	30	6722	237	-32	269	177	17	177	4	1004	127	54	30	367	169	367	180	47.6667	9.5
Sha	P	Shahdara	6962	157	132	35	8389	360	-12	372	107	250	264	46	451	97	0	81	231	2	5	169	38.35	68.48
Si-0	P	Si-0	7337	86	76	31	5980	217	-21	238	147	45	162	9	828	81	54	12	226	176	226	210	50.8738	8.02341
Sorbo	P	Sorbo	6963	157	132	35	8389	360	-12	372	107	250	264	46	451	97	0	81	231	2	5	169	38.35	68.48
Sp-0	P	Sp-0	7343	91	82	30	6877	238	-32	270	178	42	178	1	570	68	35	21	186	111	186	127	52.5339	13.181
Sq-1	P	Sq-1	6966	98	79	34	5234	225	-3	228	40	61	166	31	701	71	43	14	207	150	160	182	51.4083	-0.6383
St-0	P	St-0	8387	72	63	23	7114	220	-44	264	157	12	168	-14	495	59	24	28	168	79	155	109	59	18
Tamm-2	P	TAMM-2	6968	51	72	23	7905	214	-89	303	143	-15	156	-46	609	73	29	31	209	94	189	124	60	23.5
Tamm-27	P	Tamm-27	6969	51	72	23	7905	214	-89	303	143	-15	156	-46	609	73	29	31	209	94	189	124	60	23.5
Tottarp-2	P	Tottarp-2	6243	73	60	25	6182	198	-33	231	147	18	154	-2	672	73	38	20	205	120	193	161	55.95	13.85
Ts-1	P	Ts-1	6970	161	71	32	5212	277	56	221	172	208	229	96	644	106	23	36	231	110	142	141	41.7194	2.93056
Ts-5	P	Ts-5	6971	161	71	32	5212	277	56	221	172	208	229	96	644	106	23	36	231	110	142	141	41.7194	2.93056
Tscha-1	P	Tscha-1	7372	80	94	33	6544	224	-55	279	161	6	161	-8	1066	132	57	27	370	181	370	195	47.0748	9.9042
Tu-0	P	Tu-0	8395	125	91	30	7250	285	-16	301	163	30	216	30	813	100	38	27	274	132	203	132	45	7.5
Ty-0	P	Ty-0	7351	89	64	35	4369	186	4	182	44	111	147	35	1778	213	88	29	604	281	338	544	56.4278	-5.23439
Uk-1	P	Uk-1	7378	105	85	32	6433	251	-10	261	187	22	187	22	806	103	46	26	273	150	273	150	48.0333	7.7667
Ull2-3	P	Ull2-3	6973	76	61	26	6234	204	-30	234	152	22	159	1	640	71	36	21	198	113	185	151	56.0648	13.9707
Uod-1	P	Uod-1	6975	83	100	33	7178	244	-55	299	174	1	174	-11	875	118	46	34	331	155	331	160	48.3	14.45
Uod-7	P	Uod-7	6976	83	100	33	7178	244	-55	299	174	1	174	-11	875	118	46	34	331	155	331	160	48.3	14.45
Utrecht	P	Utrecht	7382	93	75	34	5317	213	-5	218	66	49	160	26	804	79	47	16	232	157	217	195	52.0918	5.1145
Wa-1	P	Wa-1	7394	79	83	27	7876	239	-60	299	178	-16	178	-24	490	70	22	39	192	68	192	76	52.3	21
Wei-0	P	Wei-0	6979	82	76	30	6186	219	-31	250	160	13	160	2	1172	145	71	27	414	221	414	224	47.25	8.26
Wil-2	P	Wil-2	7413	64	81	26	8313	224	-87	311	167	-37	167	-45	656	81	33	26	224	112	224	126	54.6833	25.3167
Ws-0	P	Ws-0	6980	67	87	25	9081	242	-100	342	179	-44	179	-53	624	87	30	34	241	99	241	111	52.3	30
Wt-5	P	Wt-5	6982	86	79	32	5967	217	-23	240	162	43	162	10	744	79	47	16	230	151	230	172	52.3	9.3
Zdr-1	P	Zdr-1	6984	73	86	30	6974	222	-59	281	159	-7	159	-20	623	87	30	40	249	93	249	97	49.3853	16.2544
Zü-1	P	Zü-1	7418	93	78	30	6383	234	-23	257	173	22	173	10	1087	132	65	26	381	201	381	205	47.3667	8.55
