# Supplementary material for: Natural variation of BSK3 tunes brassinosteroid signaling to regulate root foraging under low nitrogen
Source: Nat Commun. 2019 May 30;10:2378. doi: 10.1038/s41467-019-10331-9 (PMC6542857; doi:10.1038/s41467-019-10331-9)
Supplement: Supplementary file 10 — Source Data [file 41467_2019_10331_MOESM10_ESM.xlsx]

## Sheet: Fig 1
Fig. 1a	Primary root length (cm) for 200 accessions under HN vs LN	Genotype	HN	LN		Fig. 1b	SNP	Chromosome	Position (bp)	-log10P-value	q-value		Fig. 1c	Genotype	Plant #	Primary root length (cm)	HN	LN		Fig. 1d	Genotype	Plant #	Primary root length (cm)	HN	LN		Fig. 1e	Genotype	Plant #	Primary root length (cm)	HN	LN		Fig. 1f	N treatment	Genotype	relative ASKΘ expression	se	Primary root lenght (cm)	se		Fig. 1g	N treatment	Genotype	relative BSK3 expression	se	Primary root lenght (cm)	se
		Aa-0	9.32338	10.4225			100862	4	386519	6.15343	0.058368			Col-0	plant 1	primary eoor lenght	7.2735	8.734			Col-3	plant 1	primary root lenth (cm)	8.4923	8.0229			Col-0	plant 1	primary root lenth (cm)	8.3022	8.7256			HN	Co	1	0.00923686	8.16825	0.104326			HN	Co	1	0.143669	8.16825	0.104326
		Ak-1	10.0627	12.1499			100826	4	373738	5.77247	0.058368			Col-0	plant 2	primary eoor lenght	7.3335	8.7416			Col-3	plant 2	primary root lenth (cm)	7.6967	9.487			Col-0	plant 2	primary root lenth (cm)	8.3559	10.1675			HN	Ven-1	1.14075	0.0712381	8.17205	0.27358			HN	Ven-1	1.12559	0.229624	8.17205	0.27358
		Alc-0	8.34223	9.90798			100846	4	382278	5.77247	0.058368			Col-0	plant 3	primary eoor lenght	7.2443	8.5516			Col-3	plant 3	primary root lenth (cm)	8.8283	8.839			Col-0	plant 3	primary root lenth (cm)	8.2246	9.0468			HN	Ty-0	1.65314	0.0638167	8.58964	0.146552			HN	Ty-0	2.04335	0.239656	8.58964	0.146552
		Alst-1	9.62003	10.9033			100858	4	384798	5.77247	0.058368			Col-0	plant 4	primary eoor lenght	7.2339	8.8063			Col-3	plant 4	primary root lenth (cm)	8.4409	8.8945			Col-0	plant 4	primary root lenth (cm)	8.3644	9.486			HN	Edi-1	0.858865	0.028231	7.70368	0.252701			HN	Edi-1	1.43619	0.103688	7.70368	0.252701
		Amel-1	7.08227	9.10251			100865	4	388080	5.77247	0.058368			Col-0	plant 5	primary eoor lenght	8.2319	8.6799			Col-3	plant 5	primary root lenth (cm)	7.5699	9.3504			Col-0	plant 5	primary root lenth (cm)	8.3954	9.1229			HN	JEA	0.846263	0.02725	7.48095	0.29667			HN	JEA	1.3123	0.0724461	7.48095	0.29667
		An-1	8.96468	9.67504			100832	4	376513	5.69257	0.058368			Col-0	plant 6	primary eoor lenght	7.41	7.9539			Col-3	plant 6	primary root lenth (cm)	7.6708	8.82			Col-0	plant 6	primary root lenth (cm)	9.2964	9.4287			HN	Uod-1	1.05015	0.0126275	6.25107	0.148819			HN	Uod-1	1.15721	0.112321	6.25107	0.148819
		An-2	9.41616	11.0273			100840	4	378668	5.62959	0.058368			Col-0	plant 7	primary eoor lenght	7.5304	9.0188			Col-3	plant 7	primary root lenth (cm)	7.9825	8.8702			Col-0	plant 7	primary root lenth (cm)	9.1259	8.5411			HN	Kas-2	0.853657	0.0372955	7.86335	0.0921073			HN	Kas-2	1.12689	0.134562	7.86335	0.0921073
		Ang-0	7.15318	8.67068			100850	4	382995	5.56076	0.0597651			Col-0	plant 8	primary eoor lenght	7.3593	8.9224			Col-3	plant 8	primary root lenth (cm)	8.3327	9.039			Col-0	plant 8	primary root lenth (cm)	8.9426	8.6892			HN	Tamm-27	1.08134	0.0525773	9.95142	0.420217			HN	Tamm-27	1.15863	0.125479	9.95142	0.420217
		Ann-1	7.76205	9.17432			100823	4	373151	5.46117	0.060504			Col-0	plant 9	primary eoor lenght	7.5437	7.9894			Col-3	plant 9	primary root lenth (cm)	7.8723	9.3851			Col-0	plant 9	primary root lenth (cm)	8.5302	9.3286			HN	Col-0	0.907968	0.0213168	9.03049	0.130037			HN	Col-0	0.973424	0.0731277	9.03049	0.130037
		Arby-1	9.74023	11.0031			77179	3	8390252	5.45833	0.060504			Col-0	plant 10	primary eoor lenght	7.4967	8.1382			Col-3	plant 10	primary root lenth (cm)	7.9739	8.5634			Col-0	plant 10	primary root lenth (cm)	8.6152	9.1707
		Ba-1	8.11224	9.12062			100863	4	386865	5.3789	0.0660676			eca2-1	plant 1	primary eoor lenght	7.7554	9.0848			askΘ	plant 1	primary root lenth (cm)	6.2525	7.7604			bsk3	plant 1	primary root lenth (cm)	7.9425	8.2046			LN	Co	0.953258	0.00886744	8.00007	0.271965			LN	Co	0.3589	0.156275	8.00007	0.271965
		Ba1-2	8.63952	9.99128			100834	4	376706	5.19266	0.0924143			eca2-1	plant 2	primary eoor lenght	7.4064	8.7673			askΘ	plant 2	primary root lenth (cm)	7.1234	7.7605			bsk3	plant 2	primary root lenth (cm)	8.3856	8.2639			LN	Ven-1	0.903477	0.0318024	8.90343	0.182191			LN	Ven-1	0.824135	0.234961	8.90343	0.182191
		Bay-0	8.53752	9.30697			100837	4	378017	5.16074	0.0924143			eca2-1	plant 3	primary eoor lenght	7.7789	8.4038			askΘ	plant 3	primary root lenth (cm)	6.924	7.3979			bsk3	plant 3	primary root lenth (cm)	8.7867	7.7237			LN	Ty-0	1.90658	0.142511	8.59594	0.233256			LN	Ty-0	1.82977	0.200875	8.59594	0.233256
		Bla-1	9.08006	9.52837			100871	4	397044	5.08919	0.101088			eca2-1	plant 4	primary eoor lenght	7.5782	8.925			askΘ	plant 4	primary root lenth (cm)	6.4114	6.8219			bsk3	plant 4	primary root lenth (cm)	8.5833	8.1505			LN	Edi-1	0.962789	0.0199976	8.583	0.306903			LN	Edi-1	0.890625	0.179844	8.583	0.306903
		Blh-1	8.46409	10.7412			100816	4	364888	4.97776	0.121703			eca2-1	plant 5	primary eoor lenght	7.9316	8.6453			askΘ	plant 5	primary root lenth (cm)	7.2178	7.2536			bsk3	plant 5	primary root lenth (cm)	7.7483	7.8839			LN	JEA	0.984712	0.034491	8.73473	0.383995			LN	JEA	1.27985	0.121435	8.73473	0.383995
		Boot-1	7.5241	8.88052			100801	4	359863	4.90182	0.13583			eca2-1	plant 6	primary eoor lenght	7.2369	8.2125			askΘ	plant 6	primary root lenth (cm)	6.9439	7.4951			bsk3	plant 6	primary root lenth (cm)	8.6982	8.2808			LN	Uod-1	1.17546	0.017358	7.3335	0.241572			LN	Uod-1	2.9162	0.244433	7.3335	0.241572
		Bor-1	9.34413	10.2064			100874	4	398078	4.78526	0.167726			eca2-1	plant 7	primary eoor lenght	8.01	9.026			askΘ	plant 7	primary root lenth (cm)	6.9214	7.7342			bsk3	plant 7	primary root lenth (cm)	8.2549	7.7521			LN	Kas-2	0.876734	0.0265899	7.64262	0.149279			LN	Kas-2	0.91138	0.0842727	7.64262	0.149279
		Bor-4	7.14162	7.65931			36493	1	26019455	4.71109	0.182969			eca2-1	plant 8	primary eoor lenght	7.8899	8.4568			askΘ	plant 8	primary root lenth (cm)	7.0274	7.3237			bsk3	plant 8	primary root lenth (cm)	8.1704	8.2484			LN	Tamm-27	1.07683	0.0197105	10.855	0.483919			LN	Tamm-27	1.01663	0.116438	10.855	0.483919
		Br-0	8.26918	10.0738			100835	4	377656	4.69701	0.182969			eca2-1	plant 9	primary eoor lenght	7.7347	8.7004			askΘ	plant 9	primary root lenth (cm)	6.1914	7.7751			bsk3	plant 9	primary root lenth (cm)	8.1884	7.8865			LN	Col-0	0.935055	0.0531909	9.35344	0.246258			LN	Col-0	0.730852	0.0744379	9.35344	0.246258
		Bs-1	9.19778	9.79804			120645	4	10942579	4.65775	0.182969			eca2-1	plant 10	primary eoor lenght	7.7095	9.0614			askΘ	plant 10	primary root lenth (cm)	6.3786	8.3097			bsk3	plant 10	primary root lenth (cm)	6.5486	7.4025
		Bs-2	10.4745	11.612			19077	1	13169630	4.65585	0.182969			eca2-2	plant 1	primary eoor lenght	8.1305	8.7288
		Bsch-0	9.29351	11.1684			100727	4	307756	4.62731	0.186507			eca2-2	plant 2	primary eoor lenght	7.497	8.9655
		Bu-0	9.10527	9.60442			1579	1	1236953	4.55766	0.203563			eca2-2	plant 3	primary eoor lenght	8.0721	9.0694
		Bur-0	9.30769	9.35403			41135	1	29640200	4.55156	0.203563			eca2-2	plant 4	primary eoor lenght	7.5098	8.4811
		Ca-0	10.3178	11.857			36224	1	25829462	4.48974	0.225325			eca2-2	plant 5	primary eoor lenght	7.4257	8.4258
		CAM-16	7.71737	9.59748			100833	4	376685	4.39998	0.266143			eca2-2	plant 6	primary eoor lenght	7.5389	8.129
		Cha-0	9.95424	11.7879			100800	4	359225	4.35744	0.270985			eca2-2	plant 7	primary eoor lenght	7.8229	9.1689
		Chat-1	7.75259	9.68902			117113	4	9200675	4.34654	0.270985			eca2-2	plant 8	primary eoor lenght	7.6988	9.1626
		CIBC-17	8.26427	9.74587			100746	4	314461	4.34482	0.270985			eca2-2	plant 9	primary eoor lenght	7.3839	9.115
		CIBC-5	7.41319	8.97227			120933	4	11148566	4.32071	0.27702			eca2-2	plant 10	primary eoor lenght	7.0004	8.5717
		Co	9.1932	9.78215			9576	1	7061677	4.28817	0.288835
		Co-2	8.76172	9.65878			32272	1	23674427	4.25271	0.292668
		Co-3	6.93452	8.18452			36223	1	25829191	4.25136	0.292668
		Co-4	8.80408	10.2697			150962	5	13672914	4.23992	0.292668
		Col-0	9.41863	10.8261			125527	4	14388688	4.22539	0.292668
		Com-1	7.0213	9.41095			11153	1	8157346	4.21762	0.292668
		Ct-1	8.28387	10.1234			36222	1	25829093	4.1869	0.298311
		Cvi-0	6.46585	9.17573			100599	4	233689	4.18561	0.298311
		Da-0	8.89306	10.9213			39038	1	27777501	4.11604	0.312249
		Di-1	8.85695	10.4982			100710	4	292979	4.1129	0.312249
		Do-0	7.17099	10.0388			31157	1	23126018	4.09344	0.312249
		Dra-0	7.26219	8.66347			54881	2	10245357	4.09155	0.312249
		DraIV1-14	8.42609	9.25995			74791	3	6727192	4.08921	0.312249
		Duk	9.88941	10.6575			36218	1	25821967	4.08902	0.312249
		Ede-1	7.97402	9.77223			81081	3	10483243	4.07225	0.312249
		Eden-1	7.96458	9.66482			105047	4	2466029	4.0548	0.312249
		Edi-0	9.40419	11.1843			123345	4	12733543	4.0533	0.312249
		Ei-2	9.37315	10.2087			74797	3	6730695	4.03213	0.312249
		En-1	9.0904	9.70191			135836	5	3650481	4.03144	0.312249
		Ep-0	8.54729	9.8085			100750	4	316605	4.02916	0.312249
		Es-0	7.9743	9.1029			36504	1	26022972	4.02578	0.312249
		Est-0	10.5031	11.67			63682	2	18051877	4.01779	0.312249
		Est-1	8.88462	10.2842			54885	2	10246260	4.00954	0.312249
		Fei-0	8.27845	8.9804			66384	3	666597	3.99892	0.312249
		Fi-1	9.41146	10.0569			100543	4	206820	3.99765	0.312249
		Ga-0	8.86764	10.3258			104055	4	2030308	3.97348	0.312249
		Gd-1	10.0206	11.2513			100748	4	316331	3.96676	0.312249
		Ge-1	8.94592	10.6634			100752	4	319551	3.96676	0.312249
		Gel-1	9.15942	10.1467			100785	4	338402	3.96205	0.312249
		Gie-0	7.99847	9.90227			74302	3	6473952	3.94229	0.312249
		GOT-7	7.51517	10.5303			75129	3	7006759	3.93109	0.312249
		Gr-1	7.47829	9.01313			9584	1	7064973	3.89126	0.312249
		Gu-0	7.81277	9.27768			100566	4	218368	3.88466	0.312249
		Gy-0	7.54935	8.60913			100940	4	427343	3.88263	0.312249
		Ha-0	7.28512	8.81657			36418	1	25973414	3.88216	0.312249
		Hau-0	7.27931	8.63217			31158	1	23126604	3.88004	0.312249
		Hey-1	9.07545	11.5016			138769	5	5867541	3.87676	0.312249
		Hi-0	7.95084	9.4879			121407	4	11444878	3.87635	0.312249
		Hl-3	6.87603	7.69682			7722	1	5740244	3.87396	0.312249
		HOG	6.06502	6.96379			36479	1	26016038	3.87221	0.312249
		HR-10	7.26555	8.56477			36481	1	26016346	3.87221	0.312249
		HR-5	7.29126	9.31369			36491	1	26018511	3.87221	0.312249
		Hs-0	9.72372	9.96431			74793	3	6729577	3.86751	0.312249
		HSm	6.84051	8.17178			75137	3	7013394	3.86138	0.312249
		In-0	7.81717	9.18569			75139	3	7015336	3.86138	0.312249
		Je-0	9.56576	10.9923			75140	3	7015399	3.86138	0.312249
		JEA	8.56384	10.2934			9617	1	7079997	3.85361	0.312249
		Jl-3	9.20822	10.1417			9621	1	7081771	3.85361	0.312249
		Jm-1	8.02856	9.16425			74792	3	6727987	3.82473	0.32949
		Kä-0	9.27729	11.0483			135851	5	3673176	3.80046	0.344075
		Kas-2	8.5906	9.10065			120931	4	11147374	3.77927	0.351999
		Kelsterbach-2	8.45911	9.87517			100767	4	327893	3.7774	0.351999
		Kil-0	8.89814	10.4018			67167	3	1172977	3.77458	0.351999
		Kin-0	9.12024	9.60169			64101	2	18342207	3.76378	0.35225
		Kl-5	8.87477	10.5327			100679	4	273030	3.76009	0.35225
		Kn-0	9.0507	10.2706			31156	1	23125834	3.75885	0.35225
		Kno-18	10.0899	11.47			157349	5	17141545	3.74382	0.35235
		Kr-0	10.7599	11.8262			117063	4	9173206	3.73858	0.35235
		Krot-2	7.63235	9.63693			31153	1	23124282	3.73351	0.35235
		Kz-1	9.34111	10.8482			150933	5	13659452	3.73167	0.35235
		Kz-9	9.31759	11.3243			101024	4	464926	3.73045	0.35235
		LAC-5	6.18587	7.44902			2646	1	2104395	3.72944	0.35235
		Lc-0	6.65986	8.24039			105207	4	2537557	3.71894	0.354286
		LDV-14	6.82603	9.09921			86104	3	14341344	3.71772	0.354286
		LDV-58	7.47631	10.319			135987	5	3786712	3.70227	0.357152
		Ler-1	7.85597	9.58262			155782	5	16316829	3.69796	0.357152
		Li-3	9.65916	10.9028			100929	4	424192	3.68583	0.357152
		Li-7	8.5786	10.4833			36217	1	25821925	3.68328	0.357152
		Lip-0	8.66442	11.3823			162651	5	19483283	3.68011	0.357152
		LL-0	7.4816	9.31251			100548	4	210306	3.67819	0.357152
		Lm-2	9.58332	11.0542			36220	1	25828081	3.67737	0.357152
		Löv-5	7.23419	9.11792			150967	5	13674109	3.663	0.357152
		Lp2-2	8.2129	9.28427			10189	1	7483780	3.65538	0.357152
		Lp2-6	6.86616	8.46255			103492	4	1615742	3.65155	0.357152
		Lz-0	9.89157	10.6394			31938	1	23506343	3.64799	0.357152
		Mh-0	8.17042	10.3753			36509	1	26024946	3.64516	0.357152
		Mh-1	9.9256	12.1877			135850	5	3672972	3.63927	0.357152
		MIB-28	8.90773	10.4786			135874	5	3696035	3.63927	0.357152
		MNF-Pot-48	7.5839	9.66674			135877	5	3698762	3.63927	0.357152
		Mnz-0	9.92685	10.8169			36225	1	25830294	3.63613	0.357152
		Mrk-0	7.07327	9.44213			100939	4	427152	3.62885	0.357152
		Mt-0	8.68411	10.9384			9580	1	7063346	3.62357	0.357152
		Mz-0	8.10094	9.61489			100934	4	425071	3.61641	0.357152
		N13	7.54422	8.62518			9585	1	7065251	3.61252	0.357152
		Na-1	7.32158	9.80445			9609	1	7075898	3.61252	0.357152
		Nd-1	10.3646	10.4293			9610	1	7075957	3.61252	0.357152
		NFA-10	8.63819	10.0154			9611	1	7075989	3.61252	0.357152
		NFA-8	9.74655	11.4581			9612	1	7077393	3.61252	0.357152
		No-0	9.0429	10.9656			155378	5	16071635	3.6118	0.357152
		Nok-1	7.36854	8.07869			40784	1	29363132	3.58213	0.379219
		Nw-0	6.98753	8.85039			94334	3	19210451	3.55302	0.391118
		Nz-1	8.32464	9.77104			100889	4	407208	3.55109	0.391118
		Old-1	9.35345	10.3302			36505	1	26023700	3.55015	0.391118
		Or-0	9.59302	10.8547			36510	1	26025564	3.55015	0.391118
		Ors-1	10.4096	11.8476			164878	5	20893349	3.54493	0.391118
		Ors-2	9.23659	11.1353			54731	2	10076864	3.54427	0.391118
		Ove-0	9.37804	10.3664			100681	4	273948	3.54222	0.391118
		Oy-0	9.75484	10.6355			100718	4	299575	3.53907	0.391118
		Pa-1	6.64609	8.25781			135856	5	3682931	3.53731	0.391118
		PAR-3	6.75656	8.17938			77582	3	8658987	3.52433	0.397135
		Per-1	7.65939	8.74383			31161	1	23126752	3.52392	0.397135
		Petergof	6.20415	6.28725			73229	3	5697459	3.52069	0.397135
		PHW-10	6.61547	8.52506			100632	4	252270	3.51398	0.398054
		PHW-33	9.83484	12.5201			100933	4	425001	3.51043	0.398054
		Pla-0	9.5478	11.2774			39036	1	27777236	3.50725	0.398054
		Pn-0	6.92448	9.02562			100897	4	409773	3.50672	0.398054
		Pna-10	8.75086	10.7035			109544	4	5716656	3.49526	0.402946
		Pog-0	7.84508	9.92843			160502	5	18369373	3.49387	0.402946
		Pr-0	7.26521	8.44099			14111	1	10235321	3.49194	0.402946
		Pro-0	8.65653	10.0039			150949	5	13666789	3.48799	0.403727
		Pu2-23	7.61573	9.51127			52487	2	7995212	3.47291	0.411672
		Pu2-7	9.23965	10.1744			19103	1	13194469	3.47101	0.411672
		Ra-0	8.59727	10.13			72991	3	5580211	3.47032	0.411672
		Rak-2	9.7132	10.6409			100541	4	206711	3.46546	0.413408
		Ren-1	8.2651	9.68997			138768	5	5867390	3.46242	0.41344
		Rhen-1	8.53587	9.55359			48380	2	4818034	3.45886	0.413992
		Ri-0	9.67828	9.97494			54730	2	10074034	3.45433	0.415427
		RLD-2	9.91658	10.9442			29155	1	22120900	3.45145	0.415427
		Rmx-A02	10.0279	11.0928			135933	5	3739552	3.43984	0.421069
		Rmx-A180	8.83715	10.0233			100758	4	322410	3.42766	0.421069
		Rou-0	6.87461	8.24608			66385	3	666925	3.42446	0.421069
		RRS-10	8.23217	9.81142			135699	5	3578530	3.42404	0.421069
		RRS-7	8.76623	10.1884			155375	5	16070806	3.4192	0.421069
		Rsch-4	10.0821	11.2489			84035	3	12265634	3.41839	0.421069
		Rubeszhnoe	9.5434	10.6218			19107	1	13195371	3.40945	0.421069
		S96	9.13342	10.6911			135745	5	3591386	3.40535	0.421069
		Sap-0	7.86245	9.72159			135780	5	3602909	3.40535	0.421069
		Sapporo-0	8.39193	9.11986			11155	1	8160040	3.40496	0.421069
		Se-0	7.29715	8.97301			21862	1	16681422	3.39712	0.421069
		Sg-1	8.12611	9.52417			164829	5	20873148	3.39563	0.421069
		Sh-0	9.94315	10.7312			125526	4	14388068	3.39223	0.421069
		Shahdara	9.01714	9.62542			155717	5	16290421	3.39178	0.421069
		Si-0	7.10901	7.94106			40826	1	29399236	3.3902	0.421069
		Sorbo	7.30413	7.82268			28403	1	21697674	3.3884	0.421069
		Sp-0	7.32503	8.56196			31155	1	23125111	3.38837	0.421069
		Sq-1	6.45093	8.4078			53276	2	8562669	3.38667	0.421069
		Sq-8	9.45588	11.0222			84546	3	12599638	3.38275	0.421069
		St-0	8.48311	10.0116			11158	1	8160549	3.38181	0.421069
		TAMM-2	9.0162	10.7674			100771	4	331479	3.37916	0.421069
		Tamm-27	9.79308	11.1824			155374	5	16070731	3.37788	0.421069
		Tha-1	9.42023	10.4671			155379	5	16071868	3.37788	0.421069
		Tottarp-2	7.84302	9.28418			36229	1	25836770	3.37768	0.421069
		Ts-1	6.69348	8.34713			135958	5	3757281	3.37625	0.421069
		Ts-5	9.62643	11.1884			10461	1	7712234	3.3753	0.421069
		Tscha-1	8.07761	8.76683			105037	4	2463138	3.37198	0.421879
		Tsu-0	9.65462	9.55306			100709	4	292391	3.36265	0.428586
		Tsu-1	9.44166	10.0077			38023	1	27004049	3.35802	0.430732
		Tu-0	9.54241	10.0646			115368	4	8311102	3.35424	0.431883
		Ty-0	8.35173	9.28475			103551	4	1651926	3.34972	0.431883
		Uk-1	2.94488	3.47897			105054	4	2472432	3.34475	0.431883
		Ull2-3	8.72533	9.21264			100657	4	264496	3.34474	0.431883
		Ull-2-5	7.5288	8.21438			169985	5	24105642	3.34124	0.431883
		Uod-1	7.06152	8.55659			31159	1	23126652	3.33992	0.431883
		Uod-7	7.80814	9.13303			36226	1	25830691	3.3397	0.431883
		Utrecht	9.1362	10.6265			18935	1	13102185	3.33701	0.431883
		Van-0	9.33989	10.3755			77186	3	8396652	3.3334	0.431883
		Var-2-1	9.49891	12.1424			36228	1	25831057	3.33202	0.431883
		Ven-1	8.35293	10.2578			156396	5	16669204	3.33068	0.431883
		Wa-1	9.1777	9.44416			132960	5	1412804	3.32736	0.432894
		Wa-1	8.49785	10.5771			36213	1	25814954	3.32342	0.434545
		WAR	8.85289	10.0376			73245	3	5706702	3.31776	0.437941
		Wei-0	6.99727	8.87537			99257	3	22704960	3.3145	0.43894
		Wil-2	9.16758	10.2899			39450	1	28111942	3.30154	0.447101
		Ws-0	8.18306	9.14402			25789	1	19546683	3.30144	0.447101
		Ws-2	9.61974	11.2365			31152	1	23123681	3.29976	0.447101
		Wt-5	6.81591	9.17152			100747	4	314810	3.29236	0.452471
		Yo-0	8.48366	10.8659			72972	3	5568969	3.28376	0.455278
		Zdr-1	8.72174	9.27613			13240	1	9561916	3.28253	0.455278
		Zdr-6	6.94399	8.38747			103639	4	1761122	3.28157	0.455278
		Zü-1	8.99881	10.3212			24620	1	18515874	3.2809	0.455278
							150941	5	13662166	3.27374	0.45696
							30250	1	22711988	3.27364	0.45696
							48245	2	4716975	3.27141	0.45696
							31689	1	23398261	3.2707	0.45696
							135955	5	3755395	3.26728	0.457257
							135943	5	3742233	3.26618	0.457257
							36483	1	26016662	3.26109	0.458139
							19110	1	13196263	3.25905	0.458139
							169881	5	24059668	3.25507	0.458139
							169885	5	24061341	3.25507	0.458139
							169886	5	24061626	3.25507	0.458139
							100941	4	427435	3.24904	0.462203
							100810	4	362690	3.24652	0.462663
							144866	5	9175002	3.24081	0.462663
							135925	5	3732078	3.23648	0.462663
							135951	5	3751166	3.23648	0.462663
							135952	5	3752478	3.23648	0.462663
							135953	5	3754065	3.23648	0.462663
							167192	5	22255557	3.2328	0.463917
							63330	2	17753971	3.22956	0.463917
							17444	1	12162603	3.22464	0.463917
							71410	3	4399382	3.22234	0.463917
							71419	3	4406683	3.22234	0.463917
							54733	2	10078015	3.22053	0.463917
							100711	4	293535	3.21924	0.463917
							34741	1	24816710	3.21811	0.463917
							100952	4	431032	3.21569	0.463917
							66388	3	667828	3.21535	0.463917
							19112	1	13197068	3.21207	0.463917
							16243	1	11529473	3.21204	0.463917
							14162	1	10292748	3.20385	0.470698
							1680	1	1303056	3.20153	0.470768
							105249	4	2544925	3.19862	0.470768
							135825	5	3633751	3.19818	0.470768
							139159	5	6086382	3.19452	0.472343
							135938	5	3740584	3.19304	0.472343
							19777	1	13568918	3.1839	0.475615
							39305	1	27949392	3.18039	0.475615
							39307	1	27949872	3.18039	0.475615
							39308	1	27950203	3.18039	0.475615
							39309	1	27950537	3.18039	0.475615
							136749	5	4392564	3.17913	0.475615
							100535	4	202556	3.16957	0.481473
							102639	4	1216716	3.1684	0.481473
							36478	1	26015838	3.1673	0.481473
							117848	4	9560319	3.1667	0.481473
							128461	4	16910994	3.1628	0.483847
							17458	1	12170502	3.15846	0.486731
							74796	3	6730541	3.15278	0.491163
							100892	4	408246	3.14384	0.498015
							10524	1	7749726	3.13981	0.498015
							36235	1	25847498	3.13909	0.498015
							158324	5	17488353	3.13885	0.498015
							95849	3	20307932	3.13813	0.498015
							135808	5	3616116	3.13204	0.50307
							171780	5	25574983	3.12836	0.503803
							150957	5	13670859	3.12801	0.503803
							100757	4	321427	3.1259	0.504031
							100606	4	236093	3.12445	0.504031
							66374	3	655413	3.12121	0.504129
							82958	3	11581386	3.12064	0.504129
							90872	3	17198955	3.11936	0.504129
							136037	5	3821333	3.11698	0.504975
							100819	4	366753	3.11086	0.505119
							31950	1	23519179	3.10872	0.505119
							100243	4	73251	3.1086	0.505119
							71370	3	4379107	3.10696	0.505119
							73235	3	5703260	3.10658	0.505119
							100676	4	270862	3.10635	0.505119
							21556	1	16407825	3.10233	0.505119
							123266	4	12674018	3.10033	0.505119
							36238	1	25853106	3.10012	0.505119
							99256	3	22704570	3.09933	0.505119
							77185	3	8396526	3.09906	0.505119
							42354	2	80818	3.09585	0.506018
							135948	5	3748007	3.09513	0.506018
							150942	5	13662663	3.09159	0.506804
							79551	3	9627838	3.09132	0.506804
							82712	3	11427547	3.08594	0.509466
							117114	4	9200798	3.08469	0.509466
							29165	1	22125398	3.08319	0.509466
							100680	4	273116	3.08284	0.509466
							164893	5	20899117	3.07757	0.512283
							16060	1	11450905	3.07738	0.512283
							138770	5	5867582	3.07294	0.515689
							155373	5	16070440	3.07145	0.515689
							132810	5	1278076	3.06975	0.515902
							103668	4	1771373	3.06808	0.516101
							128042	4	16519983	3.06146	0.52131
							40827	1	29399370	3.06071	0.52131
							101315	4	600483	3.05418	0.527395
							23673	1	17803809	3.04718	0.534125
							135617	5	3534112	3.04231	0.53689
							105195	4	2534424	3.03754	0.53689
							135698	5	3578374	3.03667	0.53689
							75069	3	6942921	3.03386	0.53689
							75070	3	6943344	3.03386	0.53689
							75071	3	6944395	3.03386	0.53689
							136010	5	3801646	3.03231	0.53689
							136012	5	3802368	3.03231	0.53689
							100641	4	256012	3.03175	0.53689
							34736	1	24815922	3.02649	0.53814
							164894	5	20899195	3.02517	0.53814
							57786	2	12715461	3.02471	0.53814
							18078	1	12475675	3.02432	0.53814
							83160	3	11700647	3.02316	0.53814
							135625	5	3535565	3.0221	0.53814
							54739	2	10082121	3.02076	0.53814
							13751	1	9983158	3.01635	0.54166
							25855	1	19599049	3.01486	0.54166
							155364	5	16066925	3.01372	0.54166
							133174	5	1594074	3.00375	0.549594
							2679	1	2130110	3.00146	0.549594
							135890	5	3714154	3.0013	0.549594
							87867	3	15497658	3.00072	0.549594
							31154	1	23124562	2.99962	0.549594
							100519	4	196786	2.99852	0.549594
							108247	4	4866242	2.99774	0.549594
							36233	1	25841726	2.99403	0.552566
							54895	2	10254294	2.99126	0.55387
							161313	5	18652736	2.99026	0.55387
							50545	2	6630773	2.98894	0.55387
							103152	4	1448717	2.9849	0.55433
							100954	4	431648	2.98464	0.55433
							164871	5	20891086	2.98345	0.55433
							135937	5	3740339	2.98202	0.55433
							135956	5	3755428	2.98168	0.55433
							84509	3	12583088	2.97934	0.55433
							135634	5	3541464	2.97554	0.55433
							135650	5	3547564	2.97554	0.55433
							94345	3	19228072	2.97528	0.55433
							36227	1	25830758	2.97303	0.55433
							171545	5	25415433	2.97074	0.55433
							78433	3	9134186	2.96576	0.55433
							13738	1	9976796	2.96496	0.55433
							13741	1	9977451	2.96496	0.55433
							13742	1	9978368	2.96496	0.55433
							13743	1	9978455	2.96496	0.55433
							13752	1	9983574	2.96496	0.55433
							13761	1	9987798	2.96496	0.55433
							135962	5	3761444	2.96238	0.555989
							54839	2	10214165	2.95432	0.559603
							85600	3	13425262	2.95295	0.559603
							67585	3	1510259	2.95153	0.559603
							144865	5	9174933	2.95094	0.559603
							37671	1	26771584	2.9493	0.559603
							100959	4	432814	2.94913	0.559603
							155370	5	16069361	2.94844	0.559603
							14155	1	10285802	2.94693	0.559603
							160503	5	18369648	2.94681	0.559603
							100572	4	221625	2.94457	0.559603
							63314	2	17736687	2.944	0.559603
							36144	1	25770670	2.94272	0.559603
							45363	2	2135857	2.942	0.559603
							36214	1	25816416	2.94065	0.559603
							115128	4	8240422	2.93759	0.559603
							32949	1	23953950	2.93569	0.559603
							100923	4	422837	2.93345	0.559603
							88483	3	15786008	2.93316	0.559603
							120936	4	11149674	2.9265	0.559603
							160522	5	18381766	2.92592	0.559603
							9768	1	7174946	2.92432	0.559603
							39454	1	28114452	2.92157	0.559603
							72990	3	5580001	2.92007	0.559603
							58883	2	13821675	2.91744	0.559603
							73038	3	5605617	2.91365	0.559603
							155380	5	16073419	2.91342	0.559603
							100607	4	236464	2.91049	0.559603
							91221	3	17340076	2.91011	0.559603
							151020	5	13703158	2.90948	0.559603
							29151	1	22118630	2.90947	0.559603
							150943	5	13663116	2.90881	0.559603
							150944	5	13663478	2.90881	0.559603
							150945	5	13663622	2.90881	0.559603
							150959	5	13672592	2.90881	0.559603
							36421	1	25975201	2.90822	0.559603
							100328	4	110840	2.90688	0.559603
							100531	4	201733	2.9068	0.559603
							164864	5	20886597	2.9056	0.559603
							164865	5	20886854	2.9056	0.559603
							164868	5	20889113	2.9056	0.559603
							136017	5	3811543	2.90527	0.559603
							87576	3	15353049	2.90457	0.559603
							159876	5	18143419	2.90422	0.559603
							100917	4	421592	2.90254	0.559603
							36503	1	26022666	2.90178	0.559603
							75110	3	6989236	2.90109	0.559603
							100789	4	345342	2.90086	0.559603
							54729	2	10069099	2.90024	0.559603
							24910	1	18787509	2.89908	0.559603
							104773	4	2368344	2.89799	0.559603
							89975	3	16688792	2.89778	0.559603
							87537	3	15333679	2.89516	0.559603
							159334	5	17905035	2.89372	0.559603
							54908	2	10263648	2.89262	0.559603
							34729	1	24814485	2.89118	0.559603
							100534	4	202361	2.88741	0.559603
							100537	4	203840	2.88741	0.559603
							77378	3	8484002	2.88688	0.559603
							23114	1	17500755	2.88652	0.559603
							19782	1	13576075	2.88474	0.559603
							117076	4	9177970	2.88308	0.559603
							100677	4	272624	2.88233	0.559603
							104086	4	2046946	2.88122	0.559603
							37524	1	26665782	2.88027	0.559603
							88504	3	15793510	2.87485	0.559603
							29158	1	22123603	2.87352	0.559603
							56118	2	11149729	2.87333	0.559603
							101927	4	902255	2.87127	0.559603
							135677	5	3565289	2.86945	0.559603
							135679	5	3567525	2.86945	0.559603
							135682	5	3569242	2.86945	0.559603
							88785	3	15948566	2.86926	0.559603
							65029	2	19284891	2.86776	0.559603
							73227	3	5695872	2.86743	0.559603
							29161	1	22124641	2.86727	0.559603
							29164	1	22125130	2.86727	0.559603
							123357	4	12742757	2.86631	0.559603
							74799	3	6732063	2.86587	0.559603
							164890	5	20898671	2.864	0.559603
							164866	5	20887731	2.86362	0.559603
							11412	1	8309146	2.86152	0.559603
							111931	4	6932878	2.86126	0.559603
							66387	3	667782	2.86058	0.559603
							48864	2	5179604	2.8579	0.559603
							123859	4	13129312	2.85553	0.559603
							59375	2	14259962	2.8548	0.559603
							63425	2	17824070	2.85458	0.559603
							78992	3	9318704	2.8544	0.559603
							107705	4	4492083	2.85341	0.559603
							132929	5	1373977	2.85333	0.559603
							125070	4	13995558	2.85284	0.559603
							62927	2	17456570	2.85244	0.559603
							100284	4	91966	2.85235	0.559603
							142516	5	7976274	2.85219	0.559603
							100713	4	294146	2.85102	0.559603
							100595	4	231023	2.85066	0.559603
							37908	1	26915470	2.85023	0.559603
							32958	1	23957988	2.84926	0.559603
							162238	5	19239658	2.84878	0.559603
							126929	4	15707763	2.84588	0.559603
							101981	4	916191	2.84563	0.559603
							100547	4	209691	2.84556	0.559603
							100278	4	89476	2.84494	0.559603
							160515	5	18377289	2.83925	0.56387
							28355	1	21688974	2.83896	0.56387
							104529	4	2258681	2.83781	0.56387
							136016	5	3811043	2.83721	0.56387
							74794	3	6729944	2.83678	0.56387
							76341	3	7885514	2.83364	0.566704
							101332	4	610304	2.83131	0.568477
							100740	4	311082	2.82785	0.570807
							93865	3	18880548	2.82755	0.570807
							104144	4	2076308	2.82666	0.570807
							89276	3	16250187	2.82556	0.570994
							36236	1	25848234	2.82323	0.57225
							82612	3	11342484	2.82231	0.57225
							54929	2	10269482	2.82172	0.57225
							105027	4	2460732	2.82012	0.57225
							100544	4	207190	2.81927	0.57225
							50774	2	6816723	2.81892	0.57225
							100791	4	347177	2.81666	0.572526
							100698	4	287579	2.81661	0.572526
							54705	2	10049104	2.81589	0.572526
							11152	1	8156908	2.81384	0.572754
							169883	5	24061115	2.81085	0.572754
							104030	4	2019776	2.81031	0.572754
							116839	4	9060202	2.8084	0.572754
							87504	3	15309591	2.80641	0.572754
							77933	3	8937420	2.8048	0.572754
							103174	4	1469303	2.80451	0.572754
							34745	1	24817680	2.80382	0.572754
							116670	4	8985512	2.80317	0.572754
							34738	1	24816024	2.80294	0.572754
							161222	5	18607057	2.80268	0.572754
							147897	5	10845135	2.80146	0.572754
							130131	4	18235246	2.8014	0.572754
							37397	1	26553575	2.80122	0.572754
							6021	1	4487980	2.80052	0.572754
							9771	1	7175343	2.79805	0.572754
							77184	3	8395828	2.79774	0.572754
							9581	1	7063692	2.79762	0.572754
							100580	4	227260	2.79382	0.572754
							100583	4	227896	2.79382	0.572754
							100585	4	228950	2.79382	0.572754
							100591	4	230046	2.79382	0.572754
							100592	4	230345	2.79382	0.572754
							100593	4	230466	2.79382	0.572754
							33992	1	24361001	2.79097	0.57341
							12876	1	9340939	2.79095	0.57341
							54461	2	9754370	2.79027	0.57341
							19081	1	13170772	2.78977	0.57341
							36519	1	26033874	2.78871	0.573648
							110092	4	6107366	2.78605	0.576006
							73231	3	5698503	2.78396	0.577611
							100576	4	226062	2.78129	0.580011
							63632	2	17981674	2.77794	0.583326
							155023	5	15874677	2.77701	0.583405
							108213	4	4842347	2.77564	0.583809
							108569	4	5095286	2.77496	0.583809
							146536	5	10001394	2.77327	0.584919
							100920	4	422607	2.77125	0.585509
							66377	3	659128	2.77097	0.585509
							105018	4	2458559	2.76894	0.585509
							146540	5	10002501	2.76716	0.585509
							135612	5	3532144	2.76655	0.585509
							162270	5	19258848	2.76497	0.585509
							8209	1	6064218	2.76343	0.585509
							91004	3	17241979	2.76342	0.585509
							73620	3	6019015	2.76239	0.585509
							164880	5	20893599	2.76228	0.585509
							164449	5	20542876	2.76181	0.585509
							117115	4	9200814	2.7618	0.585509
							169341	5	23826930	2.76171	0.585509
							103992	4	1988020	2.7597	0.586
							47055	2	3797514	2.75888	0.586
							54427	2	9711964	2.75761	0.586
							100553	4	214344	2.75731	0.586
							23654	1	17799750	2.75714	0.586
							108101	4	4764844	2.75347	0.586309
							128244	4	16694480	2.7531	0.586309
							139472	5	6347714	2.75202	0.586309
							16612	1	11688813	2.74836	0.586309
							100914	4	419382	2.74724	0.586309
							1682	1	1303455	2.74698	0.586309
							106884	4	3735504	2.74676	0.586309
							54679	2	10016164	2.74603	0.586309
							54680	2	10016629	2.74603	0.586309
							150946	5	13664689	2.74551	0.586309
							109548	4	5717864	2.74463	0.586309
							36511	1	26025770	2.74461	0.586309
							105208	4	2537779	2.74353	0.586309
							40837	1	29408392	2.74308	0.586309
							158410	5	17509800	2.74305	0.586309
							6410	1	4811237	2.74031	0.586309
							108567	4	5089488	2.73992	0.586309
							61137	2	16033702	2.73902	0.586309
							24429	1	18361734	2.73876	0.586309
							104141	4	2073853	2.73778	0.586309
							131270	5	427385	2.73643	0.586309
							88246	3	15688424	2.73601	0.586309
							166355	5	21730554	2.73595	0.586309
							36063	1	25726608	2.73549	0.586309
							11156	1	8160400	2.73434	0.586309
							9579	1	7062007	2.73322	0.586309
							100513	4	195618	2.73175	0.586309
							100524	4	198893	2.73175	0.586309
							10255	1	7525426	2.73102	0.586309
							54728	2	10068934	2.73089	0.586309
							74066	3	6301957	2.73029	0.586309
							125055	4	13989961	2.73015	0.586309
							131276	5	428962	2.72945	0.586309
							86220	3	14557438	2.72852	0.586309
							125234	4	14107880	2.72701	0.586309
							111933	4	6933664	2.72584	0.586309
							135918	5	3727236	2.72581	0.586309
							103178	4	1470405	2.7245	0.586309
							57933	2	12833656	2.72418	0.586309
							49040	2	5329577	2.72413	0.586309
							44542	2	1601159	2.72176	0.586309
							75133	3	7010676	2.72171	0.586309
							100915	4	421221	2.72143	0.586309
							155034	5	15883071	2.72063	0.586309
							139185	5	6095188	2.71959	0.586309
							56904	2	11760392	2.71945	0.586309
							152012	5	14202075	2.71926	0.586309
							45734	2	2351331	2.7177	0.586909
							107754	4	4538115	2.71727	0.586909
							73022	3	5599140	2.7163	0.586909
							161002	5	18528642	2.71366	0.586909
							80989	3	10448968	2.71315	0.586909
							100931	4	424505	2.71043	0.586909
							120077	4	10660013	2.71042	0.586909
							73237	3	5703934	2.70947	0.586909
							73238	3	5704799	2.70947	0.586909
							73239	3	5704910	2.70947	0.586909
							73240	3	5705492	2.70947	0.586909
							148190	5	11012452	2.70905	0.586909
							19818	1	13610844	2.70895	0.586909
							169060	5	23594216	2.70765	0.58696
							100588	4	229496	2.70742	0.58696
							110925	4	6491323	2.70495	0.588143
							10186	1	7482985	2.70461	0.588143
							66383	3	665250	2.70418	0.588143
							12792	1	9273739	2.70357	0.588143
							150813	5	13592337	2.70258	0.588472
							88219	3	15671669	2.70124	0.58929
							36480	1	26016146	2.69889	0.591473
							89571	3	16421187	2.69727	0.592673
							100554	4	214857	2.69301	0.595084
							100943	4	427862	2.69282	0.595084
							35342	1	25160113	2.6906	0.595084
							75201	3	7054701	2.69032	0.595084
							103223	4	1495499	2.6901	0.595084
							101323	4	605948	2.68923	0.595084
							101328	4	608409	2.68923	0.595084
							103653	4	1765766	2.689	0.595084
							16610	1	11688383	2.68759	0.595084
							54820	2	10201681	2.68703	0.595084
							103168	4	1465499	2.68616	0.595084
							54706	2	10050005	2.68607	0.595084
							100956	4	431952	2.68603	0.595084
							37485	1	26638008	2.68354	0.59752
							36231	1	25839303	2.68137	0.599511
							121358	4	11416074	2.68	0.600413
							56907	2	11761527	2.67715	0.601124
							96220	3	20614335	2.67653	0.601124
							38036	1	27022098	2.67595	0.601124
							164881	5	20893762	2.6752	0.601124
							164887	5	20896345	2.6752	0.601124
							164888	5	20897908	2.6752	0.601124
							161899	5	18966455	2.67286	0.602168
							63331	2	17755038	2.67241	0.602168
							31164	1	23127774	2.67207	0.602168
							100918	4	421695	2.67161	0.602168
							19827	1	13612695	2.67008	0.602913
							42972	2	533610	2.66967	0.602913
							101956	4	908824	2.66815	0.604037
							84241	3	12367628	2.66624	0.605719
							26417	1	20044908	2.6648	0.606004
							48856	2	5177136	2.66365	0.606004
							155369	5	16068836	2.66223	0.606004
							150954	5	13669709	2.66127	0.606004
							74267	3	6431861	2.66038	0.606004
							106600	4	3511301	2.6587	0.606004
							120413	4	10847891	2.65767	0.606004
							120415	4	10848289	2.65767	0.606004
							100937	4	425768	2.65751	0.606004
							110097	4	6108703	2.65742	0.606004
							136019	5	3813938	2.65699	0.606004
							100926	4	423678	2.65504	0.606004
							63278	2	17712568	2.65479	0.606004
							88623	3	15865786	2.65253	0.606004
							165184	5	21035229	2.65236	0.606004
							74571	3	6604717	2.65126	0.606004
							76211	3	7760687	2.65081	0.606004
							151019	5	13701346	2.65006	0.606004
							135945	5	3746805	2.65002	0.606004
							120120	4	10676070	2.64977	0.606004
							140064	5	6698808	2.64951	0.606004
							101311	4	594421	2.64939	0.606004
							31162	1	23127340	2.64925	0.606004
							108391	4	4957424	2.64849	0.606004
							25852	1	19598129	2.64822	0.606004
							25959	1	19650593	2.64723	0.606004
							5533	1	4181733	2.64677	0.606004
							101831	4	848090	2.64675	0.606004
							91636	3	17564285	2.64561	0.606004
							151025	5	13708197	2.64525	0.606004
							100831	4	375613	2.64356	0.606004
							109547	4	5717280	2.64241	0.606004
							145969	5	9731741	2.64116	0.606004
							135834	5	3645853	2.63939	0.606004
							99258	3	22705956	2.63918	0.606004
							18457	1	12804870	2.63847	0.606004
							47166	2	3905940	2.63819	0.606004
							140056	5	6692435	2.63814	0.606004
							56215	2	11220952	2.63707	0.606004
							47414	2	4092992	2.6357	0.606004
							85594	3	13423210	2.63501	0.606004
							80852	3	10376350	2.63357	0.606004
							110841	4	6452285	2.63324	0.606004
							99452	3	22821559	2.63212	0.606004
							136043	5	3829194	2.63168	0.606004
							9624	1	7084301	2.6316	0.606004
							29163	1	22125070	2.63147	0.606004
							71403	3	4397376	2.63116	0.606004
							62928	2	17456710	2.63098	0.606004
							75132	3	7009932	2.62988	0.606004
							110926	4	6491643	2.6297	0.606004
							102494	4	1163461	2.62921	0.606004
							39055	1	27785896	2.62905	0.606004
							8518	1	6326028	2.62895	0.606004
							78432	3	9134012	2.62755	0.606004
							39101	1	27809028	2.62743	0.606004
							109546	4	5717021	2.62728	0.606004
							67778	3	1630600	2.62676	0.606004
							59379	2	14263943	2.62647	0.606004
							73230	3	5697479	2.62586	0.606004
							164891	5	20898727	2.62447	0.606656
							117846	4	9560036	2.62411	0.606656
							164883	5	20894559	2.62095	0.609527
							56762	2	11670254	2.62042	0.609527
							5418	1	4120106	2.61923	0.609527
							96140	3	20539606	2.61899	0.609527
							32659	1	23821547	2.61889	0.609527
							148401	5	11284965	2.6176	0.610221
							19770	1	13563915	2.61646	0.610221
							7127	1	5360147	2.61604	0.610221
							154638	5	15660254	2.61556	0.610221
							100281	4	91169	2.61524	0.610221
							133130	5	1566373	2.61448	0.610412
							102503	4	1168394	2.60928	0.616821
							100211	4	48919	2.60854	0.616821
							76209	3	7760604	2.60806	0.616821
							100936	4	425572	2.60612	0.618693
							8651	1	6430490	2.6044	0.620171
							54645	2	9983690	2.60384	0.620171
							58187	2	13078877	2.60017	0.623409
							151512	5	13951625	2.59929	0.623409
							136025	5	3815433	2.59903	0.623409
							64949	2	19150593	2.59869	0.623409
							162276	5	19264201	2.59802	0.623409
							123247	4	12659663	2.59786	0.623409
							104118	4	2060495	2.59688	0.623936
							60100	2	14985878	2.59581	0.624589
							16139	1	11476433	2.59404	0.624931
							84356	3	12434028	2.59329	0.624931
							138187	5	5467012	2.59261	0.624931
							94999	3	19696841	2.59244	0.624931
							151465	5	13937717	2.59195	0.624931
							47415	2	4093277	2.59189	0.624931
							103496	4	1626896	2.59069	0.625779
							134133	5	2384106	2.58943	0.626024
							43672	2	978820	2.58931	0.626024
							79497	3	9607006	2.58735	0.626462
							78437	3	9135253	2.58732	0.626462
							42148	1	30279859	2.58679	0.626462
							77485	3	8577753	2.58658	0.626462
							55748	2	10846314	2.58251	0.63148
							19758	1	13554690	2.58043	0.6321
							126711	4	15470333	2.5802	0.6321
							171625	5	25463533	2.57901	0.6321
							135974	5	3771506	2.5775	0.6321
							75200	3	7054177	2.57608	0.6321
							17491	1	12187150	2.57429	0.6321
							36502	1	26022579	2.57374	0.6321
							67570	3	1499228	2.57319	0.6321
							101894	4	888575	2.57202	0.6321
							101906	4	895840	2.57202	0.6321
							101908	4	896279	2.57202	0.6321
							100912	4	418982	2.57178	0.6321
							100512	4	194455	2.57125	0.6321
							100784	4	337136	2.5708	0.6321
							123441	4	12825255	2.57001	0.6321
							131180	5	386655	2.56994	0.6321
							45271	2	2082953	2.56896	0.6321
							87574	3	15352632	2.56894	0.6321
							158380	5	17504491	2.56886	0.6321
							16791	1	11814370	2.56787	0.6321
							148968	5	12003830	2.56625	0.6321
							100634	4	253125	2.56599	0.6321
							81026	3	10470241	2.56588	0.6321
							100795	4	350842	2.56556	0.6321
							71398	3	4395507	2.5644	0.6321
							16884	1	11871568	2.56436	0.6321
							25023	1	18923703	2.56422	0.6321
							16583	1	11678273	2.5641	0.6321
							39053	1	27782300	2.56391	0.6321
							125058	4	13991756	2.56386	0.6321
							31582	1	23332703	2.56378	0.6321
							162273	5	19261407	2.56208	0.632923
							19765	1	13560519	2.56094	0.632923
							132908	5	1366845	2.55889	0.632923
							101392	4	633453	2.55829	0.632923
							459	1	370670	2.55826	0.632923
							80205	3	10047944	2.55798	0.632923
							100568	4	219312	2.55792	0.632923
							53462	2	8681975	2.55755	0.632923
							47334	2	4015347	2.55723	0.632923
							100744	4	311893	2.55662	0.632923
							10268	1	7533918	2.55562	0.632923
							96717	3	21032536	2.5554	0.632923
							38044	1	27029535	2.55535	0.632923
							5792	1	4334602	2.55514	0.632923
							9770	1	7175175	2.55462	0.632923
							80375	3	10165659	2.55374	0.633236
							47126	2	3848215	2.55224	0.633236
							103677	4	1774276	2.55204	0.633236
							105781	4	2785838	2.552	0.633236
							160504	5	18369751	2.55158	0.633236
							78993	3	9319112	2.55088	0.633442
							16576	1	11677085	2.55017	0.633657
							60144	2	15020714	2.54914	0.634345
							54962	2	10281635	2.54801	0.634872
							115492	4	8382441	2.54613	0.634872
							100280	4	90048	2.54494	0.634872
							32570	1	23778525	2.54464	0.634872
							6030	1	4494108	2.5445	0.634872
							13722	1	9958515	2.54441	0.634872
							88138	3	15626172	2.54369	0.634872
							103147	4	1447486	2.54201	0.634872
							55951	2	11036527	2.54191	0.634872
							101834	4	851474	2.53979	0.634872
							53918	2	9109612	2.53826	0.634872
							126634	4	15406776	2.53826	0.634872
							33300	1	24117292	2.53821	0.634872
							100896	4	409692	2.53722	0.634872
							19876	1	13624787	2.53675	0.634872
							120948	4	11152687	2.53556	0.634872
							100728	4	308062	2.53504	0.634872
							169080	5	23607849	2.53484	0.634872
							36473	1	26014202	2.5348	0.634872
							119270	4	10331183	2.53426	0.634872
							83072	3	11655307	2.53407	0.634872
							36062	1	25726281	2.53397	0.634872
							13739	1	9976856	2.53369	0.634872
							76228	3	7773534	2.53241	0.634872
							76229	3	7773560	2.53241	0.634872
							104233	4	2129122	2.53104	0.634872
							162282	5	19270220	2.53097	0.634872
							22020	1	16821595	2.53069	0.634872
							147098	5	10323426	2.53063	0.634872
							1279	1	956687	2.53002	0.634872
							73232	3	5700369	2.52973	0.634872
							73236	3	5703719	2.52973	0.634872
							103160	4	1459259	2.52905	0.634872
							107760	4	4542355	2.52899	0.634872
							100649	4	260906	2.52868	0.634872
							66641	3	832417	2.52825	0.634872
							35118	1	25003364	2.52722	0.634872
							93445	3	18620114	2.52681	0.634872
							145038	5	9252947	2.52645	0.634872
							23669	1	17803188	2.52593	0.634872
							101075	4	484155	2.52551	0.634872
							103133	4	1441275	2.5246	0.634872
							3730	1	3031852	2.52434	0.634872
							162247	5	19244121	2.52428	0.634872
							84552	3	12608894	2.52423	0.634872
							170490	5	24498656	2.52247	0.635824
							100610	4	240014	2.52189	0.635824
							121357	4	11416031	2.52145	0.635824
							121364	4	11419190	2.52109	0.635824
							110790	4	6423231	2.52041	0.635824
							86686	3	14844622	2.52017	0.635824
							82996	3	11604716	2.51989	0.635824
							32805	1	23872272	2.51932	0.635885
							54768	2	10141295	2.51877	0.635917
							101360	4	621148	2.51824	0.63593
							37673	1	26774264	2.51735	0.63647
							21560	1	16409027	2.51521	0.638494
							103199	4	1484007	2.51403	0.638494
							58250	2	13142950	2.51353	0.638494
							82077	3	11047983	2.51326	0.638494
							23692	1	17808817	2.51281	0.638494
							53943	2	9137902	2.51071	0.638494
							104056	4	2030507	2.51025	0.638494
							99278	3	22710776	2.51021	0.638494
							100664	4	266072	2.51001	0.638494
							59285	2	14134441	2.50973	0.638494
							103381	4	1568418	2.50784	0.638494
							21870	1	16693872	2.50772	0.638494
							55687	2	10809163	2.50567	0.638494
							104641	4	2308055	2.50567	0.638494
							138803	5	5882222	2.50485	0.638494
							77779	3	8845187	2.50449	0.638494
							54926	2	10268940	2.5044	0.638494
							125529	4	14389890	2.50296	0.638494
							97967	3	21813339	2.50256	0.638494
							42518	2	182539	2.50129	0.638494
							105662	4	2743158	2.50081	0.638494
							86197	3	14501012	2.49948	0.638494
							9623	1	7083103	2.4994	0.638494
							100742	4	311665	2.4984	0.638494
							10256	1	7525991	2.49812	0.638494
							77451	3	8552586	2.49789	0.638494
							68830	3	2490654	2.49786	0.638494
							50264	2	6320474	2.49775	0.638494
							100242	4	73199	2.49763	0.638494
							108420	4	4976284	2.49715	0.638494
							81920	3	10951653	2.49642	0.638494
							158575	5	17568108	2.49625	0.638494
							73242	3	5706405	2.49589	0.638494
							73243	3	5706618	2.49589	0.638494
							108757	4	5209942	2.49507	0.638494
							14161	1	10292209	2.49409	0.638494
							22227	1	16965155	2.49396	0.638494
							129251	4	17527683	2.49385	0.638494
							32331	1	23702450	2.49272	0.638494
							18153	1	12515756	2.4926	0.638494
							164870	5	20890429	2.49254	0.638494
							54869	2	10231950	2.49195	0.638494
							39191	1	27892355	2.49176	0.638494
							39193	1	27894088	2.49176	0.638494
							39195	1	27895270	2.49176	0.638494
							164879	5	20893576	2.49143	0.638494
							135894	5	3716413	2.49101	0.638494
							19802	1	13600680	2.49079	0.638494
							13985	1	10141834	2.49059	0.638494
							14090	1	10209352	2.49004	0.638494
							34737	1	24815983	2.48972	0.638494
							100581	4	227668	2.48958	0.638494
							166477	5	21841629	2.48806	0.639572
							144374	5	8944518	2.48706	0.639572
							87566	3	15351219	2.48688	0.639572
							103667	4	1771219	2.4865	0.639572
							136140	5	3884466	2.48639	0.639572
							135576	5	3504342	2.48525	0.639868
							112177	4	7005084	2.48521	0.639868
							100721	4	301140	2.48427	0.640537
							100516	4	196188	2.48198	0.641218
							78103	3	8992338	2.48185	0.641218
							103167	4	1465412	2.48138	0.641218
							166130	5	21576929	2.4796	0.641218
							103515	4	1636537	2.47952	0.641218
							58230	2	13129678	2.4792	0.641218
							86142	3	14375059	2.47829	0.641218
							100790	4	345362	2.47739	0.641218
							63432	2	17829181	2.47739	0.641218
							170486	5	24497050	2.47723	0.641218
							89238	3	16229517	2.47696	0.641218
							100644	4	257828	2.47577	0.641218
							108435	4	4981918	2.47574	0.641218
							100342	4	117376	2.47566	0.641218
							41136	1	29640551	2.47557	0.641218
							102489	4	1160005	2.47551	0.641218
							69556	3	3082229	2.47521	0.641218
							20762	1	15573985	2.47479	0.641218
							34746	1	24817865	2.4742	0.641218
							103491	4	1615232	2.47416	0.641218
							57164	2	12078698	2.47331	0.641769
							159293	5	17866303	2.47156	0.64239
							21875	1	16702037	2.47148	0.64239
							54668	2	10000339	2.47146	0.64239
							100878	4	400490	2.47062	0.64246
							64119	2	18351318	2.47046	0.64246
							140047	5	6689400	2.46784	0.644389
							108342	4	4933609	2.4673	0.644389
							156188	5	16562450	2.46666	0.644389
							172995	5	26452516	2.46646	0.644389
							71392	3	4392833	2.46615	0.644389
							102739	4	1258728	2.46605	0.644389
							39317	1	27964196	2.46447	0.644389
							54579	2	9894951	2.46439	0.644389
							29160	1	22124481	2.46383	0.644389
							155207	5	15989751	2.46337	0.644389
							135915	5	3723824	2.46299	0.644389
							49091	2	5389011	2.46209	0.644389
							150986	5	13686743	2.46086	0.644389
							164852	5	20882447	2.46074	0.644389
							66359	3	650799	2.46001	0.644389
							90345	3	16898869	2.45991	0.644389
							76720	3	8123357	2.45944	0.644389
							100781	4	336000	2.45926	0.644389
							100685	4	278393	2.459	0.644389
							88498	3	15790710	2.45882	0.644389
							132942	5	1383773	2.45832	0.644389
							54761	2	10127320	2.45811	0.644389
							83548	3	11883936	2.45735	0.644389
							118775	4	10057454	2.45702	0.644389
							37592	1	26725075	2.45667	0.644389
							103148	4	1447507	2.45614	0.644389
							114334	4	7922591	2.45606	0.644389
							99431	3	22810370	2.45511	0.644389
							101293	4	583099	2.45469	0.644389
							10483	1	7731936	2.45448	0.644389
							162275	5	19262710	2.45381	0.644389
							8606	1	6386445	2.45253	0.644389
							16273	1	11535637	2.45175	0.644389
							19917	1	13651603	2.4517	0.644389
							93030	3	18342849	2.45148	0.644389
							104511	4	2254159	2.45085	0.644389
							69837	3	3312402	2.45043	0.644389
							103327	4	1552760	2.45037	0.644389
							78363	3	9119534	2.45011	0.644389
							108972	4	5334315	2.45002	0.644389
							135624	5	3535458	2.44929	0.644389
							23652	1	17799482	2.44924	0.644389
							23659	1	17801466	2.44924	0.644389
							29154	1	22120676	2.44827	0.644824
							164961	5	20920142	2.44789	0.644824
							118776	4	10057483	2.44673	0.644824
							150947	5	13665058	2.44663	0.644824
							31892	1	23485863	2.44639	0.644824
							87346	3	15219329	2.44624	0.644824
							54007	2	9218406	2.44465	0.645339
							164781	5	20823881	2.44439	0.645339
							39318	1	27964452	2.44381	0.645339
							105229	4	2541082	2.44306	0.645339
							169076	5	23606197	2.44278	0.645339
							153257	5	15046225	2.44252	0.645339
							135838	5	3651355	2.44229	0.645339
							10731	1	7884720	2.44192	0.645339
							135610	5	3531992	2.44186	0.645339
							110843	4	6452776	2.44037	0.646266
							32289	1	23686891	2.44034	0.646266
							159330	5	17893065	2.43881	0.647277
							43671	2	978757	2.4385	0.647277
							100707	4	289628	2.43774	0.647277
							54575	2	9894456	2.43771	0.647277
							86029	3	14275626	2.4371	0.647277
							109549	4	5721270	2.43635	0.647277
							100640	4	255586	2.4361	0.647277
							30103	1	22607221	2.43592	0.647277
							151001	5	13694299	2.43568	0.647277
							92733	3	18191104	2.43478	0.647958
							147924	5	10853940	2.43388	0.648648
							100935	4	425202	2.43286	0.649511
							100860	4	385576	2.4316	0.650734
							57908	2	12806314	2.43103	0.650931
							120929	4	11146060	2.42919	0.651949
							19821	1	13611738	2.42899	0.651949
							44297	2	1485857	2.42888	0.651949
							100345	4	119089	2.4286	0.651949
							47169	2	3912308	2.42694	0.653699
							150966	5	13674034	2.42652	0.653699
							38026	1	27006260	2.42613	0.653699
							103665	4	1770311	2.42492	0.653895
							70271	3	3553864	2.42487	0.653895
							87133	3	15083078	2.42469	0.653895
							161807	5	18905510	2.42426	0.653895
							102697	4	1237936	2.42378	0.653975
							16068	1	11454060	2.42245	0.655001
							63279	2	17713072	2.42223	0.655001
							136767	5	4405537	2.42065	0.656393
							47380	2	4065178	2.42023	0.656393
							32569	1	23778493	2.42001	0.656393
							103218	4	1492988	2.41906	0.657179
							34153	1	24460130	2.41855	0.657296
							91674	3	17595549	2.41678	0.658806
							42589	2	240519	2.4167	0.658806
							110427	4	6254467	2.41596	0.658962
							71189	3	4275605	2.41559	0.658962
							122051	4	11847070	2.41531	0.658962
							57167	2	12081475	2.4148	0.659078
							170488	5	24498268	2.41412	0.659465
							100888	4	406845	2.41344	0.659854
							99260	3	22706019	2.41276	0.660226
							100282	4	91662	2.41181	0.660336
							88706	3	15904517	2.41163	0.660336
							39196	1	27895406	2.41141	0.660336
							19854	1	13618894	2.41032	0.661358
							88451	3	15775569	2.40929	0.661763
							10520	1	7749259	2.40915	0.661763
							107338	4	4154141	2.40878	0.661763
							36230	1	25836960	2.4055	0.664292
							16676	1	11749852	2.40489	0.664292
							120412	4	10847774	2.40414	0.664292
							87562	3	15350518	2.40356	0.664292
							59293	2	14154554	2.40285	0.664292
							87573	3	15352427	2.40274	0.664292
							100653	4	262398	2.402	0.664292
							100584	4	227988	2.39956	0.664292
							100586	4	229051	2.39956	0.664292
							100587	4	229197	2.39956	0.664292
							100594	4	230824	2.39956	0.664292
							60506	2	15389521	2.3994	0.664292
							121486	4	11536689	2.39926	0.664292
							158007	5	17367362	2.39916	0.664292
							53836	2	9037421	2.39828	0.664292
							101032	4	467333	2.39823	0.664292
							29839	1	22509563	2.39795	0.664292
							77363	3	8479165	2.39787	0.664292
							135839	5	3651867	2.3971	0.664292
							32804	1	23872234	2.39702	0.664292
							158356	5	17496233	2.39659	0.664292
							10147	1	7446838	2.39527	0.664292
							22628	1	17257526	2.39473	0.664292
							104822	4	2385089	2.3944	0.664292
							169990	5	24109829	2.39401	0.664292
							170480	5	24493431	2.39358	0.664292
							63409	2	17811825	2.39347	0.664292
							120203	4	10726092	2.39288	0.664292
							23629	1	17791843	2.39239	0.664292
							101060	4	479524	2.39236	0.664292
							151523	5	13955463	2.39208	0.664292
							151531	5	13957546	2.39208	0.664292
							37674	1	26774278	2.39186	0.664292
							170433	5	24441283	2.3914	0.664292
							110547	4	6317800	2.39101	0.664292
							122587	4	12152371	2.39017	0.664292
							90520	3	17018961	2.38996	0.664292
							101301	4	587810	2.38982	0.664292
							39296	1	27943212	2.38949	0.664292
							155365	5	16067255	2.38925	0.664292
							105023	4	2459565	2.38896	0.664292
							18823	1	13030221	2.38863	0.664292
							65061	2	19317348	2.38846	0.664292
							100651	4	261231	2.38802	0.664292
							80984	3	10447596	2.38791	0.664292
							125541	4	14399395	2.38764	0.664292
							77159	3	8380450	2.38722	0.664292
							164485	5	20635528	2.38708	0.664292
							145551	5	9514396	2.38684	0.664292
							53447	2	8667503	2.38627	0.664554
							63332	2	17755076	2.38339	0.666089
							101502	4	687919	2.3831	0.666089
							88605	3	15855215	2.38307	0.666089
							87535	3	15333457	2.3825	0.666089
							123687	4	13013129	2.38244	0.666089
							64883	2	19082586	2.38203	0.666089
							57155	2	12058860	2.38165	0.666089
							110583	4	6330951	2.38141	0.666089
							115466	4	8378823	2.38089	0.666089
							103164	4	1463805	2.38061	0.666089
							19822	1	13611976	2.37989	0.666089
							55209	2	10489752	2.37986	0.666089
							104953	4	2437284	2.37959	0.666089
							152037	5	14210063	2.37869	0.666089
							10369	1	7642863	2.37822	0.666089
							240	1	183690	2.37817	0.666089
							64840	2	19067873	2.37791	0.666089
							155419	5	16094053	2.37775	0.666089
							87578	3	15353486	2.37766	0.666089
							170759	5	24725353	2.37565	0.668257
							13230	1	9559074	2.37545	0.668257
							118334	4	9786751	2.37449	0.669123
							88491	3	15787936	2.37382	0.669213
							28356	1	21688989	2.37364	0.669213
							36508	1	26024822	2.37174	0.671545
							100919	4	421847	2.37132	0.671581
							100380	4	139846	2.36994	0.672567
							88814	3	15961111	2.36989	0.672567
							8481	1	6270318	2.36935	0.672805
							85901	3	14082081	2.3687	0.673191
							100558	4	215705	2.36813	0.673467
							108350	4	4940101	2.36557	0.676497
							150201	5	13089275	2.36515	0.676497
							103210	4	1487013	2.36501	0.676497
							39023	1	27761089	2.36411	0.676823
							40786	1	29365215	2.36365	0.676823
							34740	1	24816668	2.36347	0.676823
							78420	3	9130733	2.36301	0.676823
							57385	2	12368768	2.36181	0.676823
							48979	2	5293924	2.36165	0.676823
							63126	2	17610088	2.36139	0.676823
							87569	3	15351572	2.35929	0.676823
							34936	1	24929020	2.35919	0.676823
							53479	2	8701247	2.35836	0.676823
							31543	1	23311074	2.35755	0.676823
							105726	4	2770559	2.35731	0.676823
							126937	4	15711770	2.35704	0.676823
							75207	3	7057034	2.35689	0.676823
							133176	5	1595879	2.35644	0.676823
							87539	3	15334709	2.35578	0.676823
							100636	4	254697	2.35562	0.676823
							132957	5	1407408	2.35538	0.676823
							164806	5	20853975	2.35512	0.676823
							110923	4	6484368	2.35436	0.676823
							42636	2	288517	2.35405	0.676823
							146526	5	9995784	2.35346	0.676823
							117600	4	9462809	2.35333	0.676823
							118774	4	10057426	2.35303	0.676823
							29928	1	22544363	2.35213	0.676823
							100706	4	289270	2.35213	0.676823
							8660	1	6436340	2.35181	0.676823
							5680	1	4277492	2.35119	0.676823
							133079	5	1517063	2.3509	0.676823
							82945	3	11577721	2.35089	0.676823
							132815	5	1280279	2.35081	0.676823
							103362	4	1562581	2.34999	0.676823
							167216	5	22272138	2.34921	0.676823
							38092	1	27079368	2.34826	0.676823
							135865	5	3688944	2.34795	0.676823
							76322	3	7878899	2.34758	0.676823
							137992	5	5334380	2.34735	0.676823
							18215	1	12565720	2.34686	0.676823
							126938	4	15711893	2.3468	0.676823
							105236	4	2542527	2.34645	0.676823
							138291	5	5557413	2.34604	0.676823
							48849	2	5173993	2.34509	0.676823
							100654	4	263734	2.34457	0.676823
							100655	4	264064	2.34457	0.676823
							100658	4	264585	2.34457	0.676823
							100661	4	265445	2.34457	0.676823
							100662	4	265711	2.34457	0.676823
							100663	4	265884	2.34457	0.676823
							100666	4	266330	2.34457	0.676823
							100669	4	267325	2.34457	0.676823
							55337	2	10548289	2.34421	0.676823
							108387	4	4955473	2.34391	0.676823
							63277	2	17712487	2.34385	0.676823
							115369	4	8311764	2.34384	0.676823
							56903	2	11760256	2.34321	0.676823
							63406	2	17810231	2.34307	0.676823
							74786	3	6724757	2.34277	0.676823
							100659	4	264798	2.34256	0.676823
							39021	1	27759080	2.34229	0.676823
							16848	1	11851847	2.33865	0.680876
							16852	1	11855384	2.33865	0.680876
							66908	3	1010717	2.33858	0.680876
							101477	4	674836	2.33773	0.681634
							100648	4	259825	2.33665	0.68255
							88790	3	15950291	2.3364	0.68255
							84392	3	12459081	2.33576	0.682973
							89982	3	16691189	2.33471	0.684042
							164845	5	20880386	2.33342	0.685089
							57157	2	12068068	2.33313	0.685089
							111781	4	6875503	2.33265	0.685089
							25860	1	19602836	2.33222	0.685089
							72973	3	5570301	2.33221	0.685089
							16566	1	11674233	2.33173	0.685256
							107019	4	3823488	2.33116	0.685589
							117065	4	9173517	2.33014	0.686616
							166508	5	21859131	2.32902	0.687445
							98534	3	22123982	2.32888	0.687445
							42582	2	236947	2.32738	0.687901
							38318	1	27264441	2.32651	0.687901
							156771	5	16820472	2.32648	0.687901
							169888	5	24062655	2.32518	0.687901
							11484	1	8341456	2.32501	0.687901
							6374	1	4773018	2.32501	0.687901
							23668	1	17802896	2.32487	0.687901
							100590	4	229904	2.32432	0.687901
							164964	5	20921774	2.32388	0.687901
							135691	5	3573045	2.32356	0.687901
							158899	5	17695699	2.32334	0.687901
							17515	1	12202994	2.32279	0.687901
							21412	1	16329978	2.32249	0.687901
							70365	3	3593328	2.32227	0.687901
							79418	3	9570608	2.32217	0.687901
							13065	1	9457720	2.32163	0.687901
							77358	3	8477692	2.3216	0.687901
							173793	5	26931282	2.32118	0.687901
							25273	1	19136542	2.32101	0.687901
							101349	4	616903	2.32068	0.687901
							101350	4	618842	2.32068	0.687901
							82904	3	11557897	2.32061	0.687901
							100908	4	418235	2.32	0.688297
							39314	1	27959883	2.31911	0.688898
							93298	3	18528455	2.3189	0.688898
							89894	3	16653859	2.3173	0.688898
							112452	4	7113380	2.31713	0.688898
							86226	3	14570232	2.31684	0.688898
							18434	1	12743486	2.31571	0.688898
							77444	3	8548817	2.31495	0.688898
							100377	4	137449	2.31494	0.688898
							86113	3	14348454	2.31479	0.688898
							82448	3	11258413	2.31462	0.688898
							21054	1	15990453	2.31441	0.688898
							164851	5	20882293	2.31431	0.688898
							164856	5	20882957	2.31431	0.688898
							135886	5	3709243	2.31379	0.688898
							127720	4	16305160	2.31295	0.688898
							86202	3	14512235	2.31221	0.688898
							165508	5	21259547	2.31199	0.688898
							58576	2	13546093	2.31175	0.688898
							147908	5	10849542	2.31147	0.688898
							108527	4	5042351	2.31128	0.688898
							54707	2	10053276	2.31125	0.688898
							794	1	581969	2.31014	0.688898
							53917	2	9108939	2.30988	0.688898
							53920	2	9110661	2.30988	0.688898
							53922	2	9111134	2.30988	0.688898
							53923	2	9111748	2.30988	0.688898
							53924	2	9111905	2.30988	0.688898
							100327	4	110743	2.30968	0.688898
							166337	5	21716995	2.30888	0.689617
							14089	1	10209226	2.30849	0.689678
							115576	4	8429570	2.30773	0.689819
							48908	2	5218878	2.30497	0.689819
							101366	4	622589	2.30457	0.689819
							55015	2	10329205	2.30456	0.689819
							89687	3	16479174	2.30456	0.689819
							108388	4	4956048	2.30443	0.689819
							75199	3	7053614	2.30431	0.689819
							23667	1	17802616	2.30387	0.689819
							155461	5	16123609	2.30372	0.689819
							80829	3	10366927	2.30301	0.689819
							80835	3	10369848	2.30301	0.689819
							80836	3	10370375	2.30301	0.689819
							80837	3	10370568	2.30301	0.689819
							168397	5	23152241	2.30298	0.689819
							160726	5	18447082	2.30289	0.689819
							81068	3	10480423	2.30257	0.689819
							52238	2	7857145	2.30217	0.689819
							153797	5	15283017	2.30213	0.689819
							29838	1	22509374	2.30061	0.691036
							146744	5	10082431	2.30056	0.691036
							24965	1	18842175	2.30033	0.691036
							75525	3	7294150	2.29822	0.693862
							24902	1	18784527	2.29732	0.694706
							105451	4	2613789	2.29599	0.694706
							34922	1	24924967	2.29595	0.694706
							135854	5	3679324	2.29588	0.694706
							20525	1	14206263	2.29578	0.694706
							147234	5	10452265	2.29563	0.694706
							73020	3	5597999	2.29446	0.694827
							151087	5	13753126	2.29432	0.694827
							147887	5	10841697	2.29428	0.694827
							99590	3	22983033	2.29396	0.694827
							110150	4	6125428	2.29384	0.694827
							37846	1	26876181	2.29336	0.695052
							73392	3	5870932	2.2926	0.695718
							162112	5	19159862	2.29161	0.696763
							53117	2	8438679	2.2911	0.697031
							78890	3	9284597	2.29062	0.697254
							13243	1	9563361	2.28912	0.698637
							103175	4	1469414	2.28808	0.698637
							169887	5	24062350	2.28749	0.698637
							55014	2	10327839	2.28723	0.698637
							123354	4	12741464	2.28717	0.698637
							100601	4	234594	2.28702	0.698637
							124762	4	13779233	2.28679	0.698637
							39192	1	27893751	2.28651	0.698637
							128863	4	17233714	2.28641	0.698637
							32497	1	23751589	2.28618	0.698637
							121388	4	11432168	2.28604	0.698637
							136042	5	3827941	2.28495	0.699157
							165832	5	21428967	2.28406	0.699157
							18588	1	12919889	2.28325	0.699157
							8641	1	6425891	2.28297	0.699157
							13763	1	9989414	2.28171	0.699157
							100279	4	89491	2.28117	0.699157
							63313	2	17736339	2.28093	0.699157
							4894	1	3786575	2.28092	0.699157
							43619	2	959740	2.28058	0.699157
							100890	4	407600	2.28027	0.699157
							112318	4	7063943	2.28027	0.699157
							110536	4	6314386	2.27992	0.699157
							132979	5	1433513	2.27973	0.699157
							3237	1	2565321	2.27949	0.699157
							6094	1	4546292	2.27926	0.699157
							43698	2	992795	2.27867	0.699157
							30017	1	22579420	2.27856	0.699157
							163755	5	20118780	2.27839	0.699157
							45743	2	2352978	2.2783	0.699157
							48918	2	5241232	2.2778	0.699157
							102381	4	1112750	2.27774	0.699157
							104082	4	2045867	2.27764	0.699157
							103517	4	1637319	2.27747	0.699157
							108983	4	5351412	2.27639	0.699157
							121979	4	11799738	2.27624	0.699157
							40049	1	28636852	2.27597	0.699157
							79568	3	9633163	2.27584	0.699157
							103850	4	1861492	2.27576	0.699157
							100793	4	349835	2.27566	0.699157
							133839	5	2186406	2.2753	0.699157
							105004	4	2453522	2.27526	0.699157
							63311	2	17735262	2.27435	0.699157
							64717	2	18944620	2.27396	0.699157
							10411	1	7658159	2.27318	0.699157
							101486	4	680793	2.27287	0.699157
							58539	2	13516938	2.27241	0.699157
							116610	4	8952218	2.27225	0.699157
							39315	1	27961153	2.27225	0.699157
							31804	1	23446184	2.27129	0.699157
							39056	1	27786168	2.27074	0.699157
							12934	1	9382615	2.27043	0.699157
							108583	4	5116100	2.27032	0.699157
							101481	4	676085	2.27017	0.699157
							15913	1	11346460	2.26949	0.699157
							13047	1	9441616	2.26937	0.699157
							101373	4	625569	2.26932	0.699157
							165494	5	21250327	2.26932	0.699157
							36243	1	25859299	2.26903	0.699157
							64698	2	18902822	2.26889	0.699157
							59813	2	14703449	2.26887	0.699157
							153169	5	15005934	2.26856	0.699157
							168581	5	23252370	2.26806	0.699157
							117723	4	9489463	2.26781	0.699157
							159158	5	17806034	2.26773	0.699157
							70363	3	3589758	2.2673	0.699157
							103562	4	1654155	2.26723	0.699157
							8710	1	6468864	2.26668	0.699418
							120374	4	10817366	2.26613	0.699418
							40829	1	29400200	2.26587	0.699418
							101917	4	898215	2.26576	0.699418
							32483	1	23746784	2.26546	0.699418
							1893	1	1520831	2.26451	0.700157
							60301	2	15210013	2.26435	0.700157
							103514	4	1636470	2.26371	0.700564
							88065	3	15586208	2.26274	0.700564
							39320	1	27966557	2.26266	0.700564
							91161	3	17321067	2.26258	0.700564
							140162	5	6760336	2.2625	0.700564
							105291	4	2567145	2.26162	0.701358
							36140	1	25769796	2.26134	0.701358
							101382	4	631263	2.261	0.701358
							84280	3	12381400	2.26045	0.701358
							101416	4	643417	2.26041	0.701358
							79673	3	9675806	2.25868	0.701419
							5396	1	4081971	2.25843	0.701419
							108324	4	4916312	2.25757	0.701419
							38015	1	26994888	2.2573	0.701419
							42559	2	215795	2.25646	0.701419
							33303	1	24117649	2.25643	0.701419
							158409	5	17509714	2.25626	0.701419
							38045	1	27031787	2.25611	0.701419
							101162	4	522448	2.25563	0.701419
							88502	3	15792741	2.25562	0.701419
							39061	1	27787756	2.25521	0.701419
							7798	1	5784898	2.25496	0.701419
							105810	4	2803046	2.25457	0.701419
							148195	5	11024470	2.25447	0.701419
							75866	3	7467084	2.2537	0.701419
							8722	1	6472601	2.25321	0.701419
							10471	1	7724875	2.25316	0.701419
							24899	1	18783281	2.25316	0.701419
							23631	1	17792101	2.25286	0.701419
							29274	1	22218698	2.25285	0.701419
							101167	4	524446	2.25281	0.701419
							100675	4	270407	2.25279	0.701419
							49044	2	5336485	2.25267	0.701419
							35350	1	25161871	2.25247	0.701419
							84640	3	12662987	2.25213	0.701419
							100942	4	427783	2.25186	0.701419
							155030	5	15880163	2.25184	0.701419
							103278	4	1528443	2.2513	0.701783
							87563	3	15350660	2.24976	0.702167
							114353	4	7929729	2.24972	0.702167
							54956	2	10278337	2.24941	0.702167
							111940	4	6937685	2.24936	0.702167
							105735	4	2771610	2.2492	0.702167
							147812	5	10805088	2.24894	0.702167
							4493	1	3438195	2.24888	0.702167
							37767	1	26825405	2.24799	0.702439
							2373	1	1902814	2.24768	0.702439
							54775	2	10146039	2.24726	0.702439
							150485	5	13366662	2.24707	0.702439
							104596	4	2281800	2.24697	0.702439
							100829	4	374939	2.24685	0.702439
							110096	4	6108134	2.24544	0.702696
							19798	1	13595588	2.24539	0.702696
							135823	5	3632947	2.24537	0.702696
							57534	2	12467815	2.24529	0.702696
							108472	4	5006590	2.24366	0.702696
							101072	4	483905	2.24366	0.702696
							36245	1	25860523	2.24346	0.702696
							101278	4	573867	2.24309	0.702696
							47041	2	3784771	2.24204	0.702696
							19781	1	13573653	2.24146	0.702696
							87532	3	15320000	2.24066	0.702696
							161812	5	18907780	2.24044	0.702696
							170492	5	24498794	2.23983	0.702696
							15868	1	11321907	2.2393	0.702696
							126776	4	15514071	2.23924	0.702696
							53916	2	9107619	2.23877	0.702696
							104400	4	2213464	2.23845	0.702696
							37484	1	26637974	2.23827	0.702696
							35346	1	25160710	2.23774	0.702696
							57387	2	12369238	2.23773	0.702696
							99595	3	22986945	2.23683	0.702696
							73241	3	5706324	2.23683	0.702696
							110098	4	6108729	2.2367	0.702696
							50831	2	6859837	2.23669	0.702696
							101306	4	588861	2.23664	0.702696
							33359	1	24140419	2.23652	0.702696
							9613	1	7077892	2.23651	0.702696
							5318	1	4034181	2.23634	0.702696
							59406	2	14282641	2.23628	0.702696
							101066	4	482152	2.23543	0.702696
							104515	4	2254943	2.23487	0.702696
							101409	4	639226	2.23437	0.702696
							121911	4	11768246	2.23427	0.702696
							38005	1	26986708	2.23415	0.702696
							38012	1	26991761	2.23415	0.702696
							1338	1	1030958	2.23412	0.702696
							146766	5	10091030	2.23362	0.702696
							18955	1	13114681	2.23327	0.702696
							9619	1	7080757	2.23295	0.702696
							164735	5	20802424	2.23292	0.702696
							75076	3	6952831	2.2329	0.702696
							135996	5	3794662	2.23204	0.702696
							164958	5	20919158	2.23192	0.702696
							58287	2	13185942	2.23187	0.702696
							54370	2	9624238	2.23185	0.702696
							100898	4	409827	2.23185	0.702696
							88449	3	15775479	2.23135	0.702696
							100433	4	156944	2.23127	0.702696
							85596	3	13423540	2.23121	0.702696
							104818	4	2383411	2.23101	0.702696
							158583	5	17569504	2.23098	0.702696
							12933	1	9382329	2.23079	0.702696
							102631	4	1215336	2.23053	0.702696
							101442	4	657038	2.23022	0.702696
							1210	1	899805	2.22978	0.702696
							104903	4	2420066	2.22851	0.702696
							136024	5	3815258	2.2285	0.702696
							8477	1	6265519	2.22848	0.702696
							101414	4	642221	2.22805	0.702696
							74787	3	6725773	2.22783	0.702696
							47038	2	3782470	2.22777	0.702696
							34727	1	24812984	2.22764	0.702696
							118997	4	10170351	2.22728	0.702696
							12800	1	9279212	2.2271	0.702696
							103993	4	1988915	2.22661	0.702696
							112243	4	7017823	2.22636	0.702696
							160408	5	18337711	2.22614	0.702696
							80389	3	10170891	2.22612	0.702696
							100579	4	227242	2.22486	0.703675
							101355	4	619737	2.22453	0.703675
							2408	1	1930841	2.2243	0.703675
							105243	4	2543260	2.22421	0.703675
							54770	2	10142477	2.22386	0.703675
							47381	2	4065392	2.22361	0.703675
							103552	4	1652533	2.22319	0.703675
							165839	5	21431886	2.22316	0.703675
							80991	3	10449404	2.22248	0.704298
							103236	4	1501581	2.22162	0.705082
							147136	5	10363798	2.22133	0.705082
							24939	1	18809342	2.22112	0.705082
							88222	3	15672570	2.22071	0.70526
							102618	4	1211506	2.21978	0.705622
							56759	2	11668498	2.21789	0.705622
							136001	5	3796056	2.21766	0.705622
							103219	4	1493641	2.21756	0.705622
							63545	2	17903623	2.21734	0.705622
							43629	2	964276	2.21714	0.705622
							103900	4	1901557	2.21637	0.705622
							36232	1	25841097	2.21587	0.705622
							138182	5	5465254	2.21583	0.705622
							95872	3	20342612	2.21571	0.705622
							53824	2	9034053	2.21551	0.705622
							6036	1	4504817	2.21486	0.705622
							39186	1	27888394	2.21431	0.705622
							135736	5	3588246	2.21401	0.705622
							10172	1	7469413	2.21344	0.705622
							164833	5	20875079	2.21331	0.705622
							7270	1	5424469	2.21283	0.705622
							126945	4	15715884	2.21255	0.705622
							161898	5	18966296	2.21216	0.705622
							147555	5	10628707	2.21182	0.705622
							54713	2	10057419	2.21177	0.705622
							15720	1	11263420	2.21068	0.705622
							101353	4	619411	2.21055	0.705622
							168005	5	22856317	2.21027	0.705622
							158631	5	17584474	2.21023	0.705622
							63700	2	18066476	2.21019	0.705622
							63683	2	18052062	2.20999	0.705622
							65330	2	19544155	2.20947	0.705622
							155362	5	16066292	2.20899	0.705622
							170508	5	24531601	2.20859	0.705622
							35349	1	25161596	2.20854	0.705622
							54643	2	9981957	2.20809	0.705622
							83251	3	11746042	2.20799	0.705622
							164857	5	20883370	2.20716	0.705622
							64770	2	19002122	2.20707	0.705622
							89126	3	16150833	2.20705	0.705622
							108139	4	4791659	2.20658	0.705622
							115570	4	8428275	2.20612	0.705622
							99589	3	22982657	2.20586	0.705622
							166377	5	21748726	2.20553	0.705622
							87463	3	15284146	2.20548	0.705622
							140147	5	6750696	2.20487	0.705622
							119318	4	10362287	2.20486	0.705622
							164435	5	20537426	2.20412	0.705622
							107151	4	3924075	2.20378	0.705622
							18861	1	13050241	2.20261	0.705622
							101923	4	901643	2.20206	0.705622
							101942	4	905002	2.20206	0.705622
							101945	4	905415	2.20206	0.705622
							101949	4	906971	2.20206	0.705622
							101950	4	907217	2.20206	0.705622
							101951	4	907372	2.20206	0.705622
							101953	4	907763	2.20206	0.705622
							101955	4	908250	2.20206	0.705622
							101957	4	908969	2.20206	0.705622
							101959	4	909235	2.20206	0.705622
							101960	4	909621	2.20206	0.705622
							101964	4	910560	2.20206	0.705622
							101969	4	911572	2.20206	0.705622
							101973	4	912206	2.20206	0.705622
							101975	4	912673	2.20206	0.705622
							82610	3	11342039	2.20193	0.705622
							155366	5	16067896	2.20184	0.705622
							53821	2	9033017	2.2018	0.705622
							84914	3	12788407	2.20139	0.705622
							37481	1	26636460	2.20117	0.705622
							73092	3	5637520	2.20114	0.705622
							39197	1	27895451	2.20082	0.705622
							53459	2	8681183	2.2006	0.705622
							152363	5	14562148	2.20046	0.705622
							150972	5	13675589	2.19971	0.705937
							85007	3	12894212	2.19971	0.705937
							65066	2	19321636	2.19883	0.706391
							65068	2	19326568	2.19883	0.706391
							100668	4	267169	2.19859	0.706391
							36475	1	26014761	2.19819	0.706592
							24897	1	18783030	2.19748	0.706744
							51376	2	7261815	2.19736	0.706744
							138294	5	5558619	2.19726	0.706744
							19399	1	13354208	2.19661	0.706992
							166400	5	21774247	2.19623	0.706992
							158006	5	17367272	2.19618	0.706992
							125222	4	14080131	2.19599	0.706992
							36413	1	25972232	2.19572	0.706992
							66921	3	1017903	2.19516	0.707135
							84508	3	12582949	2.19508	0.707135
							99259	3	22705999	2.19416	0.707579
							169077	5	23606499	2.19382	0.707579
							1562	1	1223092	2.19307	0.707579
							31422	1	23247033	2.19284	0.707579
							135700	5	3578558	2.19247	0.707579
							101083	4	486296	2.19238	0.707579
							57939	2	12839089	2.19219	0.707579
							80204	3	10047639	2.19188	0.707579
							154384	5	15528744	2.19183	0.707579
							108539	4	5072502	2.19164	0.707579
							44302	2	1486633	2.19137	0.707579
							114730	4	8061304	2.19136	0.707579
							77722	3	8796660	2.19122	0.707579
							34930	1	24926532	2.19002	0.709506
							170778	5	24735747	2.18877	0.710688
							99687	3	23067972	2.18821	0.71106
							108380	4	4954005	2.18791	0.71106
							54574	2	9894367	2.18772	0.71106
							88503	3	15793070	2.18727	0.711346
							155995	5	16428966	2.18516	0.712238
							103956	4	1971551	2.18498	0.712238
							100272	4	87255	2.18473	0.712238
							37476	1	26632771	2.18468	0.712238
							118575	4	9946939	2.18404	0.712238
							21344	1	16272920	2.18323	0.712238
							70693	3	3911874	2.18316	0.712238
							19790	1	13590176	2.18311	0.712238
							169066	5	23603463	2.18279	0.712238
							154380	5	15526810	2.18276	0.712238
							154386	5	15529921	2.18276	0.712238
							104361	4	2193556	2.18268	0.712238
							100367	4	130278	2.1822	0.712238
							87361	3	15228563	2.18211	0.712238
							12929	1	9380368	2.18197	0.712238
							108239	4	4862285	2.18116	0.712238
							134138	5	2390412	2.18089	0.712238
							13318	1	9623182	2.18077	0.712238
							25343	1	19204811	2.18076	0.712238
							162260	5	19248831	2.1804	0.712238
							124195	4	13395344	2.18031	0.712238
							34685	1	24787376	2.17968	0.712238
							37	1	49080	2.17959	0.712238
							103176	4	1469915	2.17947	0.712238
							34726	1	24812914	2.17936	0.712238
							164882	5	20894411	2.179	0.712238
							10222	1	7500412	2.17893	0.712238
							50137	2	6163680	2.1783	0.712238
							128860	4	17233358	2.17813	0.712238
							165033	5	20964747	2.1779	0.712238
							64727	2	18958146	2.17744	0.712238
							151959	5	14168886	2.17734	0.712238
							121489	4	11539685	2.17733	0.712238
							101427	4	646968	2.17725	0.712238
							63721	2	18081556	2.17713	0.712238
							39294	1	27942834	2.17699	0.712238
							80188	3	10035920	2.17651	0.712594
							151528	5	13956969	2.1755	0.713263
							151530	5	13957195	2.1755	0.713263
							67588	3	1510668	2.17517	0.713263
							76226	3	7770867	2.17499	0.713263
							65052	2	19303875	2.17477	0.713263
							4895	1	3787436	2.17266	0.715808
							27753	1	21404791	2.17161	0.715808
							104402	4	2214025	2.17145	0.715808
							103171	4	1467912	2.17134	0.715808
							19422	1	13389323	2.1708	0.715808
							34561	1	24726145	2.17076	0.715808
							145147	5	9320377	2.17033	0.715808
							140039	5	6681713	2.17032	0.715808
							10225	1	7502340	2.16977	0.715808
							52253	2	7862568	2.16963	0.715808
							39057	1	27786280	2.1695	0.715808
							170919	5	24900488	2.16936	0.715808
							73621	3	6019556	2.1692	0.715808
							148543	5	11433468	2.16843	0.715808
							148404	5	11286563	2.1684	0.715808
							8708	1	6467919	2.16824	0.715808
							55063	2	10363815	2.16823	0.715808
							101452	4	664453	2.16814	0.715808
							151529	5	13957181	2.16809	0.715808
							74795	3	6730319	2.16792	0.715808
							118844	4	10095738	2.16747	0.716116
							93596	3	18709560	2.16711	0.716278
							136152	5	3891435	2.16657	0.716742
							101076	4	484531	2.16606	0.717149
							100692	4	281565	2.16527	0.717198
							49567	2	5672297	2.16505	0.717198
							136000	5	3796013	2.16451	0.717198
							16572	1	11675752	2.1645	0.717198
							153831	5	15293019	2.16423	0.717198
							123509	4	12863500	2.16381	0.717198
							102685	4	1229096	2.16379	0.717198
							44546	2	1602932	2.16332	0.717198
							33967	1	24356090	2.16322	0.717198
							65050	2	19302407	2.16306	0.717198
							164450	5	20542890	2.16226	0.717198
							87534	3	15332599	2.16218	0.717198
							157457	5	17187731	2.1621	0.717198
							136728	5	4377396	2.16176	0.717198
							105807	4	2796955	2.16158	0.717198
							18629	1	12948059	2.16158	0.717198
							40174	1	28765155	2.1615	0.717198
							145091	5	9280936	2.16133	0.717198
							38348	1	27286872	2.1608	0.717393
							78102	3	8991667	2.1606	0.717393
							19846	1	13615891	2.16017	0.717393
							19861	1	13620281	2.16017	0.717393
							73002	3	5589262	2.15937	0.717946
							27774	1	21410324	2.15932	0.717946
							55486	2	10706330	2.1582	0.71902
							42601	2	251629	2.15776	0.71902
							19787	1	13585915	2.15741	0.71902
							50637	2	6721469	2.15733	0.71902
							108230	4	4852689	2.1569	0.71902
							116141	4	8750800	2.15681	0.71902
							104803	4	2377700	2.1566	0.71902
							85006	3	12889433	2.15656	0.71902
							105242	4	2543050	2.15635	0.71902
							54896	2	10256208	2.15605	0.719094
							160488	5	18365502	2.15564	0.719339
							105722	4	2769098	2.15513	0.719518
							43633	2	966257	2.15499	0.719518
							71390	3	4391668	2.15466	0.719518
							121133	4	11274628	2.15451	0.719518
							73623	3	6021052	2.15396	0.719684
							39189	1	27891481	2.15367	0.719684
							38048	1	27037426	2.15344	0.719684
							54573	2	9893989	2.15338	0.719684
							38010	1	26990174	2.15263	0.720498
							14648	1	10618832	2.15234	0.720563
							53277	2	8562773	2.15188	0.720893
							9501	1	7015212	2.15089	0.722105
							93532	3	18658765	2.15041	0.722105
							77357	3	8477635	2.15039	0.722105
							16097	1	11462907	2.14988	0.722527
							154387	5	15530506	2.14961	0.722559
							34733	1	24815414	2.14877	0.723536
							74803	3	6735719	2.14821	0.724039
							39243	1	27905347	2.14775	0.724311
							37723	1	26796601	2.14728	0.724311
							91218	3	17339872	2.14719	0.724311
							6370	1	4769653	2.14653	0.724311
							74075	3	6307796	2.14624	0.724311
							32081	1	23582271	2.14607	0.724311
							10482	1	7731649	2.14593	0.724311
							23187	1	17564248	2.14591	0.724311
							100563	4	217035	2.14572	0.724311
							57827	2	12743246	2.14551	0.724311
							166230	5	21641986	2.14495	0.724824
							169379	5	23844507	2.14426	0.724967
							42580	2	235272	2.14414	0.724967
							104884	4	2409944	2.14411	0.724967
							108153	4	4797514	2.14353	0.725374
							87136	3	15083703	2.14336	0.725374
							108412	4	4973796	2.14275	0.725575
							91879	3	17717461	2.14212	0.725575
							78337	3	9110219	2.14176	0.725575
							104904	4	2421136	2.14158	0.725575
							33304	1	24118422	2.14126	0.725575
							169067	5	23603907	2.14115	0.725575
							25858	1	19601837	2.14101	0.725575
							23670	1	17803264	2.14099	0.725575
							115391	4	8324648	2.1407	0.725575
							87572	3	15352302	2.13996	0.725575
							152716	5	14776762	2.13938	0.725575
							169056	5	23592293	2.1391	0.725575
							121149	4	11284102	2.13901	0.725575
							47245	2	3947320	2.13841	0.725575
							10640	1	7825948	2.13774	0.725575
							39313	1	27957704	2.13774	0.725575
							81984	3	10983289	2.13763	0.725575
							120554	4	10908152	2.13739	0.725575
							108329	4	4917929	2.13715	0.725575
							126054	4	14885350	2.1369	0.725575
							108579	4	5113761	2.13664	0.725575
							170223	5	24274778	2.13611	0.725575
							21888	1	16719145	2.13596	0.725575
							120898	4	11124935	2.1358	0.725575
							102433	4	1125813	2.13541	0.725575
							107196	4	4040382	2.13528	0.725575
							89954	3	16674098	2.13505	0.725575
							26550	1	20152291	2.13503	0.725575
							31688	1	23397382	2.13365	0.725575
							158375	5	17502348	2.13325	0.725575
							117139	4	9220662	2.13324	0.725575
							57823	2	12737828	2.13313	0.725575
							162277	5	19264564	2.13297	0.725575
							12857	1	9321779	2.13293	0.725575
							51582	2	7414938	2.13268	0.725575
							118928	4	10134763	2.1324	0.725575
							18848	1	13042760	2.13237	0.725575
							23672	1	17803727	2.13222	0.725575
							108549	4	5078577	2.13189	0.725575
							110892	4	6471200	2.13154	0.725575
							9615	1	7078276	2.13151	0.725575
							87541	3	15335954	2.13138	0.725575
							6406	1	4810802	2.1311	0.725575
							58544	2	13522497	2.13082	0.725575
							129663	4	17813166	2.13072	0.725575
							96685	3	21010312	2.13069	0.725575
							54745	2	10107190	2.13053	0.725575
							57399	2	12383118	2.13045	0.725575
							104162	4	2082638	2.12988	0.725575
							138292	5	5557635	2.12962	0.725575
							37597	1	26726693	2.12958	0.725575
							106472	4	3421632	2.12953	0.725575
							24955	1	18838616	2.12937	0.725575
							132978	5	1433357	2.12919	0.725575
							94290	3	19171473	2.12914	0.725575
							149075	5	12165534	2.12913	0.725575
							12636	1	9107696	2.12892	0.725575
							88791	3	15950854	2.12856	0.725575
							42603	2	253228	2.12853	0.725575
							1544	1	1208938	2.12779	0.725575
							21565	1	16410469	2.12778	0.725575
							104542	4	2260614	2.12759	0.725575
							135020	5	3181306	2.12692	0.725575
							87557	3	15349264	2.12665	0.725575
							108511	4	5034885	2.12655	0.725575
							155743	5	16301669	2.12612	0.725575
							47435	2	4114555	2.12599	0.725575
							151084	5	13747487	2.12562	0.725575
							25816	1	19577206	2.12561	0.725575
							134614	5	2868585	2.12544	0.725575
							55202	2	10487686	2.12538	0.725575
							77397	3	8504549	2.12525	0.725575
							169097	5	23647449	2.12517	0.725575
							53460	2	8681512	2.12496	0.725575
							88500	3	15790877	2.12462	0.725575
							77506	3	8592512	2.1241	0.725575
							63619	2	17971320	2.12402	0.725575
							61139	2	16035619	2.12357	0.725575
							154868	5	15796153	2.12349	0.725575
							103664	4	1770046	2.12298	0.725575
							103614	4	1699862	2.12246	0.725575
							19010	1	13142460	2.12241	0.725575
							72989	3	5579933	2.12236	0.725575
							89688	3	16479219	2.12228	0.725575
							169994	5	24114077	2.122	0.725575
							60351	2	15255783	2.12148	0.725575
							57386	2	12369102	2.12109	0.725575
							3057	1	2394441	2.1204	0.725575
							51803	2	7514254	2.12022	0.725575
							100670	4	267612	2.11964	0.725575
							37678	1	26775670	2.11942	0.725575
							103350	4	1560180	2.11838	0.725575
							31165	1	23127847	2.11818	0.725575
							25844	1	19596204	2.11763	0.725575
							16565	1	11674161	2.1172	0.725575
							105723	4	2769178	2.11684	0.725575
							105724	4	2770260	2.11684	0.725575
							2282	1	1815900	2.11654	0.725575
							84626	3	12652569	2.11649	0.725575
							155041	5	15888205	2.11647	0.725575
							10249	1	7521394	2.11589	0.725575
							45372	2	2142357	2.1157	0.725575
							45382	2	2144928	2.1157	0.725575
							45383	2	2145218	2.1157	0.725575
							146593	5	10031061	2.11531	0.725575
							16664	1	11739738	2.11458	0.725575
							109888	4	5986725	2.11415	0.725575
							98629	3	22181014	2.11413	0.725575
							20658	1	15138917	2.11388	0.725575
							170481	5	24495962	2.11385	0.725575
							170482	5	24496508	2.11385	0.725575
							170485	5	24496862	2.11385	0.725575
							164841	5	20878543	2.1138	0.725575
							22067	1	16854239	2.11333	0.725575
							54765	2	10137594	2.11325	0.725575
							94705	3	19511714	2.11294	0.725575
							155368	5	16068732	2.11288	0.725575
							9172	1	6782950	2.11286	0.725575
							108220	4	4845944	2.11285	0.725575
							38693	1	27484677	2.11281	0.725575
							160212	5	18263323	2.11255	0.725575
							6185	1	4600160	2.11253	0.725575
							86631	3	14794125	2.11249	0.725575
							13232	1	9559780	2.11241	0.725575
							9426	1	6981642	2.11204	0.725575
							110795	4	6425477	2.11201	0.725575
							73616	3	6017597	2.11148	0.725575
							72924	3	5532664	2.11134	0.725575
							171626	5	25463554	2.11131	0.725575
							105611	4	2715932	2.11125	0.725575
							37738	1	26802636	2.11113	0.725575
							120117	4	10672606	2.11045	0.725575
							164889	5	20898095	2.11044	0.725575
							19766	1	13560774	2.11026	0.725575
							87312	3	15201139	2.11012	0.725575
							102499	4	1167574	2.11002	0.725575
							125071	4	13995757	2.11001	0.725575
							158408	5	17509661	2.1095	0.72603
							102476	4	1151715	2.10911	0.726305
							25598	1	19384385	2.10882	0.726385
							78316	3	9099299	2.10838	0.726735
							20322	1	14024664	2.10771	0.727111
							104193	4	2105751	2.10741	0.727111
							110879	4	6466352	2.10691	0.727111
							88690	3	15900986	2.10691	0.727111
							114350	4	7928996	2.10675	0.727111
							155996	5	16429138	2.10636	0.727111
							140146	5	6750504	2.10616	0.727111
							115362	4	8308977	2.10601	0.727111
							146585	5	10027579	2.10599	0.727111
							54709	2	10056060	2.10583	0.727111
							101068	4	483177	2.10542	0.727234
							140014	5	6675975	2.10432	0.727234
							18280	1	12617213	2.10432	0.727234
							94584	3	19435077	2.10401	0.727234
							96528	3	20847776	2.1036	0.727234
							71424	3	4412654	2.10338	0.727234
							164820	5	20866127	2.10322	0.727234
							164884	5	20895033	2.10322	0.727234
							87528	3	15317417	2.10316	0.727234
							55318	2	10537485	2.10311	0.727234
							110602	4	6342397	2.10299	0.727234
							8419	1	6227484	2.10296	0.727234
							109037	4	5383958	2.10276	0.727234
							85799	3	13936143	2.10243	0.727403
							145961	5	9724547	2.10209	0.72758
							110719	4	6399435	2.10161	0.727841
							100444	4	161496	2.10148	0.727841
							146427	5	9944462	2.10124	0.727848
							98547	3	22126112	2.10101	0.727848
							158539	5	17558086	2.10003	0.727952
							103194	4	1480145	2.09989	0.727952
							104813	4	2381335	2.09985	0.727952
							108083	4	4755516	2.09976	0.727952
							103593	4	1666115	2.09963	0.727952
							60097	2	14985292	2.09948	0.727952
							19874	1	13624653	2.0992	0.727952
							123010	4	12436554	2.09912	0.727952
							85986	3	14246133	2.09855	0.728108
							133085	5	1521958	2.09836	0.728108
							62624	2	17269377	2.09816	0.728108
							103206	4	1485985	2.09743	0.728108
							11346	1	8273865	2.09734	0.728108
							82993	3	11602537	2.09728	0.728108
							2084	1	1666866	2.09674	0.728108
							7776	1	5763960	2.09666	0.728108
							36237	1	25849927	2.09661	0.728108
							149924	5	12778792	2.09638	0.728108
							84872	3	12766386	2.09631	0.728108
							9582	1	7064772	2.09605	0.728108
							103374	4	1565946	2.09553	0.728108
							76230	3	7773823	2.09529	0.728108
							39064	1	27789443	2.09527	0.728108
							86047	3	14292337	2.09512	0.728108
							48989	2	5299293	2.095	0.728108
							101082	4	486261	2.09493	0.728108
							105943	4	2862291	2.0937	0.729796
							155200	5	15986734	2.09345	0.729833
							152923	5	14889400	2.0925	0.731065
							132381	5	965378	2.09182	0.731381
							134642	5	2887735	2.09163	0.731381
							134646	5	2888958	2.09163	0.731381
							54055	2	9295645	2.09035	0.732869
							131118	5	359465	2.09025	0.732869
							100187	4	27665	2.08986	0.732869
							103355	4	1561529	2.08969	0.732869
							161911	5	18978476	2.08962	0.732869
							89799	3	16588458	2.08913	0.73332
							37994	1	26978653	2.08846	0.733467
							121366	4	11420425	2.08826	0.733467
							37997	1	26979426	2.08798	0.733467
							104156	4	2080680	2.08791	0.733467
							112167	4	7002631	2.08787	0.733467
							53915	2	9106489	2.08769	0.733467
							71421	3	4407694	2.08739	0.733498
							118777	4	10058293	2.08705	0.733498
							100626	4	250918	2.08677	0.733498
							58283	2	13178298	2.08671	0.733498
							111818	4	6893746	2.08656	0.733498
							163456	5	19922188	2.08611	0.733731
							7738	1	5749159	2.08597	0.733731
							91220	3	17340055	2.08529	0.734356
							54636	2	9971956	2.08509	0.734356
							79065	3	9377671	2.08488	0.734356
							101954	4	907965	2.08471	0.734356
							1348	1	1037424	2.08404	0.735103
							96113	3	20521816	2.08343	0.735649
							64765	2	18999646	2.08313	0.735649
							161438	5	18703370	2.08305	0.735649
							100693	4	283724	2.08242	0.736349
							64830	2	19059623	2.08177	0.736433
							39535	1	28170031	2.08167	0.736433
							2795	1	2214910	2.08151	0.736433
							62924	2	17451767	2.08134	0.736433
							100830	4	375126	2.08126	0.736433
							133148	5	1574089	2.08071	0.736709
							88652	3	15875009	2.08052	0.736709
							105265	4	2548997	2.08043	0.736709
							66759	3	927954	2.07996	0.737138
							158351	5	17494812	2.07941	0.737403
							161314	5	18653402	2.07934	0.737403
							66386	3	667634	2.07914	0.737403
							123089	4	12548022	2.07838	0.738317
							56909	2	11762455	2.07751	0.739138
							164817	5	20865122	2.07745	0.739138
							17446	1	12162910	2.07661	0.739588
							103934	4	1949041	2.07645	0.739588
							34332	1	24578327	2.07636	0.739588
							132975	5	1429821	2.07584	0.739588
							56923	2	11777516	2.07584	0.739588
							98523	3	22117578	2.07574	0.739588
							17514	1	12202860	2.07551	0.739588
							116966	4	9128913	2.07522	0.739588
							70362	3	3589499	2.07506	0.739588
							99439	3	22813820	2.07492	0.739588
							10373	1	7644361	2.07432	0.739588
							34743	1	24817393	2.0743	0.739588
							77508	3	8594324	2.07379	0.739588
							91006	3	17242145	2.07375	0.739588
							169099	5	23651107	2.07361	0.739588
							49083	2	5387484	2.07328	0.739588
							25864	1	19604868	2.07324	0.739588
							90294	3	16879238	2.07296	0.739588
							16191	1	11502774	2.07288	0.739588
							55226	2	10497625	2.0728	0.739588
							105003	4	2453443	2.07227	0.740113
							43618	2	959571	2.07116	0.741645
							132688	5	1188749	2.07085	0.741749
							100277	4	88983	2.07066	0.741749
							19878	1	13625170	2.06975	0.742857
							45279	2	2087815	2.06904	0.742857
							72452	3	5281299	2.06869	0.742857
							117796	4	9547074	2.06864	0.742857
							110924	4	6491264	2.06857	0.742857
							19840	1	13614743	2.06825	0.742857
							102691	4	1232871	2.06814	0.742857
[truncated: 171,863 more rows]
[truncated: 5 more columns]

## Sheet: Fig. 2 
Fig. 2b	Primary root length (cm)
Genotype	N treatment	Plant 1	Plant 2	Plant 3	Plant 4	Plant 5	Plant 6	Plant 7	Plant 8	Plant 9	Plant 10	Plant 11	Plant 12	Plant 13	Plant 14	Plant 15	Plant 16	Plant 17	Plant 18	Plant 19	Plant 20
Col-0	HN	8.8159	7.8741	7.5684	7.4151	7.9696	7.3427	6.9186	6.7802	7.584	7.23	8.2947	7.9136	8.4485	7.9777	8.1669	8.4019	7.5158	7.3268	6.7535	8.0549
Col-0	LN	8.6616	8.5329	8.9978	8.5102	8.9757	8.4771	7.8935	8.326	7.5174	7.9061	9.9264	8.808	8.4888	8.5673	8.9875	8.8892	8.5703	9.2424	8.2041	8.5498
bsk3	HN	7.4418	6.9994	7.9584	7.2537	7.0804	7.072	7.124	7.092	6.8311	7.3587	7.465	7.4072	7.5161	7.2128	8.0213	7.3517	7.1127	7.4646	7.2166	7.778
bsk3	LN	7.3308	6.828	7.9763	7.2034	6.7211	7.4971	7.4293	7.454	6.8369	6.8898	7.2428	6.5454	7.8041	7.6617	7.9678	7.6274	7.8955	7.7451	6.9416	7.3357
bsk3,4	HN	7.0336	7.1793	7.3855	6.6282	6.9494	6.8405	7.0735	6.5192	7.2471	6.4911	6.5103	6.8328	6.993	7.0303	7.0504	6.9259	6.7349	7.346	6.8617	6.6513
bsk3,4	LN	6.9289	6.4915	7.2223	6.4954	7.1474	7.2186	7.4794	7.1751	7.5478	7.1509	7.5812	7.5358	7.2375	7.394	7.1973	7.2134	6.9386	7.3703	7.4943	7.3498
bsk3,4,7	HN	6.4648	7.1472	6.8431	6.568	6.2155	7.6105	7.3211	6.9056	8.0132	7.1902	5.8721	6.8218	6.2825	6.5738	5.8865	6.2339	6.2229	6.0119	6.5303	6.065
bsk3,4,7	LN	7.0601	6.6059	6.9437	7.3004	7.635	7.761	7.1073	7.7827	7.2666	7.1641	7.6319	7.5003	6.4512	6.2245	6.865	6.6004	7.394	6.7842	7.2594	6.5459
bsk3,4,8	HN	6.0473	6.2757	6.6848	6.6034	6.1385	6.5113	7.5768	7.5464	7.1081	6.7772	7.7265	7.3375	7.5021	7.3349	7.8792	7.2853	6.6382	6.3225	7.0042	7.1964
bsk3,4,8	LN	6.5968	6.6832	7.5256	6.645	7.0238	6.8991	8.0317	8.1364	7.6617	7.3181	6.9505	8.0828	7.744	7.6725	7.1764	7.4214	7.0674	6.8212	6.0843	6.5602
bsk3,4,7,8	HN	5.7514	6.3905	6.0978	6.1245	6.595	5.9978	6.6171	6.773	7.2966	6.0953	6.6833	6.391	6.6938	6.7147	6.5256	6.3015	6.0877	6.404	6.3937	6.2541
bsk3,4,7,8	LN	6.3479	6.1241	6.9089	6.3263	5.7797	6.0657	6.5153	5.7798	6.612	5.8574	6.4147	6.2091	6.5175	6.8764	6.4744	6.6405	5.8939	5.7094	6.5536	6.4444
Fig. 2c	Average LR length (cm)	Plant 1	Plant 2	Plant 3	Plant 4	Plant 5	Plant 6	Plant 7	Plant 8	Plant 9	Plant 10	Plant 11	Plant 12	Plant 13	Plant 14	Plant 15	Plant 16	Plant 17	Plant 18	Plant 19	Plant 20
Col-0	HN	0.768673	0.744075	0.644524	0.954705	0.798868	0.592556	0.699017	0.774085	0.776805	0.709533	0.739564	0.6524	0.969667	0.882592	0.877795	0.834789	0.940917	0.628674	0.706524	0.767913
Col-0	LN	1.32061	1.06945	1.35697	1.07824	1.37816	1.10627	1.42797	1.23738	1.10776	1.0709	1.42264	1.43587	1.17305	1.21683	1.30152	1.44563	1.22673	1.18757	1.01657	1.11948
bsk3	HN	0.76478	0.612153	0.632488	0.583309	0.63606	0.627559	0.597738	0.5507	0.569283	0.646191	0.8765	0.734295	0.87302	0.976861	0.695692	0.884306	0.940906	0.740276	0.74052	0.786047
bsk3	LN	0.968757	0.9122	0.851796	0.934832	0.860226	1.08859	0.912736	0.8266	0.639317	0.913832	1.03203	0.748492	0.917575	0.917788	1.05779	0.919485	1.32687	1.22401	1.01251	1.054
bsk3,4	HN	0.654758	0.857806	0.727611	0.621041	0.672955	0.67916	0.7556	0.667591	0.765955	0.524443	0.68009	0.5848	0.864905	0.687455	0.831629	0.675785	0.696032	0.734	0.781506	0.858263
bsk3,4	LN	0.803944	0.931836	1.00078	0.727909	1.04089	0.986771	1.01063	0.910133	0.78889	0.705914	0.934936	0.886005	0.96416	0.989785	0.829832	0.977517	0.823089	0.941188	0.901807	1.31009
bsk3,4,7	HN	0.648775	0.459238	0.464876	0.569653	0.486633	0.640833	0.713447	0.742523	0.745979	0.689506	0.625744	0.5803	0.619758	0.705878	0.499917	0.544065	0.668971	0.42596	0.779832	0.617513
bsk3,4,7	LN	0.802108	0.635238	0.929394	0.938378	0.968053	0.860425	0.925767	1.36495	0.899506	0.874582	0.86109	0.970878	0.598294	0.841085	0.634162	0.871367	0.710735	0.878013	0.921353	0.449008
bsk3,4,8	HN	0.327124	0.564282	0.675716	0.733332	0.613319	0.579042	0.643047	0.64864	0.769167	0.77094	0.686136	0.8813	0.75735	0.6985	0.663038	0.664895	0.741594	0.86515	0.7629	1.19269
bsk3,4,8	LN	0.800594	0.929257	1.00982	0.808462	0.676984	0.578042	1.21971	0.845035	0.918663	1.01771	0.556422	1.15486	1.20461	1.07819	1.01778	1.10043	1.18929	1.14924	0.782185	0.856683
bsk3,4,7,8	HN	0.432215	0.5526	0.404495	0.411135	0.42915	0.475125	0.435091	0.557195	0.595073	0.566338	0.631247	0.614539	0.496953	0.460269	0.519229	0.474344	0.50092	0.521858	0.445795	0.483753
bsk3,4,7,8	LN	0.645444	0.424723	0.557194	0.748485	0.588379	0.54555	0.636281	0.356208	0.621715	0.598047	0.76865	0.8895	0.688869	0.62835	0.705269	0.596975	0.51985	0.534014	0.446382	0.480411
Fig. 2e	meristem length (μm)					Fig. 2f	cortical cell length (μm)
Genotype	plant #	HN	LN			Genotype	plant #	HN	LN
Col-0	root 1	568.521	628.928			Col-0	root 1	252.513	237.952
Col-0	root 2	555.673	593.669			Col-0	root 2	218.419	293.229
Col-0	root 3	637.5	538.903			Col-0	root 3	203.422	315.535
Col-0	root 4	638.158	592.141			Col-0	root 4	269.014	282.117
Col-0	root 5	577.314	565.907			Col-0	root 5	234.596	238.075
Col-0	root 6	629.707	635.331			Col-0	root 6	223.376	235.148
Col-0	root 7	553.009	596.49			Col-0	root 7	248.684	275.537
Col-0	root 8	606.898	598.945			Col-0	root 8	270.007	282.115
Col-0	root 9	570.832	546.739			Col-0	root 9	235.835	263.255
Col-0	root 10	624.544	590.865			Col-0	root 10	290.501	286.955
Col-0	root 11	673.84	582.67			Col-0	root 11	276.983	290.154
Col-0	root 12	507.001	622.56			Col-0	root 12	267.42	307.321
Col-0	root 13	593.595	650.149			Col-0	root 13	248.684	291.827
Col-0	root 14	680.763	664.127			Col-0	root 14	237.101	283.535
Col-0	root 15	583.654	624.386			Col-0	root 15	253.703	279.639
bsk3	root 1	601.704	629.351			bsk3	root 1	232.434	262.971
bsk3	root 2	570.507	625.163			bsk3	root 2	268.825	249.909
bsk3	root 3	562.089	618.767			bsk3	root 3	220.023	222.54
bsk3	root 4	563.965	547.064			bsk3	root 4	238.174	203.933
bsk3	root 5	601.634	547.539			bsk3	root 5	225.327	219.549
bsk3	root 6	577.338	626.04			bsk3	root 6	230.838	251.813
bsk3	root 7	673.238	675.753			bsk3	root 7	217.322	263.165
bsk3	root 8	630.159	620.554			bsk3	root 8	207.996	231.782
bsk3	root 9	633.707	629.403			bsk3	root 9	233.874	256.664
bsk3	root 10	649.242	632.696			bsk3	root 10	245.336	224.415
bsk3	root 11	639.764	686.47			bsk3	root 11	341.976	249.279
bsk3	root 12	610.924	686.096			bsk3	root 12	285.272	234.354
bsk3	root 13	614.926	548.725			bsk3	root 13	237.661	199.173
bsk3	root 14	647.249	545.234			bsk3	root 14	245.513	258.616
bsk3	root 15	581.274	665.322			bsk3	root 15	203.624	254.657
BSK3,4,7,8	root 1	662.666	610.297			BSK3,4,7,8	root 1	217.24	244.924
BSK3,4,7,8	root 2	586.07	562.209			BSK3,4,7,8	root 2	182.839	197.548
BSK3,4,7,8	root 3	688.001	675.285			BSK3,4,7,8	root 3	234.644	273.947
BSK3,4,7,8	root 4	641.622	652.076			BSK3,4,7,8	root 4	227.925	206.735
BSK3,4,7,8	root 5	597.301	560.074			BSK3,4,7,8	root 5	239.19	182.642
BSK3,4,7,8	root 6	661.953	605.139			BSK3,4,7,8	root 6	203.749	218.038
BSK3,4,7,8	root 7	575.737	539.985			BSK3,4,7,8	root 7	262.5	248.321
BSK3,4,7,8	root 8	680.729	641.378			BSK3,4,7,8	root 8	207.757	228.4
BSK3,4,7,8	root 9	573.799	703.226			BSK3,4,7,8	root 9	246.155	217.757
BSK3,4,7,8	root 10	586.841	559.397			BSK3,4,7,8	root 10	203.088	213.5
BSK3,4,7,8	root 11	628.774	616.525			BSK3,4,7,8	root 11	223.135	242.495
BSK3,4,7,8	root 12	620.601	668.748			BSK3,4,7,8	root 12	225.395	207.502
BSK3,4,7,8	root 13	664.976	625.664			BSK3,4,7,8	root 13	220.052	185.872
BSK3,4,7,8	root 14	643.105	606.976			BSK3,4,7,8	root 14	199.771	193.381
BSK3,4,7,8	root 15	536.968	626.757			BSK3,4,7,8	root 15	247.519	218.385

## Sheet: Fig. 3
Fig. 3b
Genotype	plant 1	plant 2	plant 3	plant 4	plant 5	plant 6	plant 7	plant 8	plant 9	plant 10	plant 11	plant 12	plant 13	plant 14	plant 15	plant 16	plant 17	plant 18	plant 19	plant 20
bsk3,4,7,8	1.0628	1.075	1.0955	1.0983	1.1075	1.1166	1.135	1.1497	1.1539	1.0234	1.0875	1.1279	0.9473	1.0293	1.0658	1.0792	1.0839	1.0842	1.0932	1.1392
proBSK3Col-0::BSK3-P/BSK3,4,7,8-L1	1.3928	1.4087	1.631	1.6726	1.6578	1.7168	1.5967	1.1482	1.2351	1.4622	1.4522	1.2752	1.6085	1.3175	1.5609	1.7239	1.8156	1.5024	1.7362	1.5354
proBSK3Col-0::BSK3-P/BSK3,4,7,8-L2	1.6698	1.2594	1.6938	1.4255	1.5004	1.4755	1.3922	1.1582	1.7985	1.2314	1.4211	1.288	1.6899	1.5871	1.6472	1.5488	1.5273	1.5011	1.4693	1.4587
proBSK3Col-0::BSK3-P/BSK3,4,7,8-L3	1.3346	1.5408	1.4443	1.5029	1.0451	1.5113	1.1708	1.297	1.4178	1.2915	1.3353	1.1857	1.3326	1.4305	1.1009	1.7236	1.6244	1.5336	1.6172	1.64
proBSK3Col-0::BSK3-P/BSK3,4,7,8-L4	1.419	1.1201	1.3077	1.3402	1.6081	2.0227	1.8699	1.2408	1.2597	1.5547	1.4764	1.3662	1.3415	1.6779	1.8036	1.5152	1.5315	1.4772	1.6425	1.5538
proBSK3Col-0::BSK3-P/BSK3,4,7,8-L5	1.408	1.6985	1.3486	1.3613	1.1053	1.3099	1.2541	1.5234	1.6011	1.6857	1.6906	1.8078	1.4806	1.6872	1.1703	0.9904	1.2993	1.6766	1.4891	1.5887
proBSK3Col-0::BSK3-P/BSK3,4,7,8-L6	1.1186	1.324	1.6631	1.2443	1.0285	1.8488	1.4077	1.6774	1.3494	1.1986	1.2457	1.7456	1.3197	1.3798	1.2358	1.3304	1.6195	1.2916	1.5638	1.3972
proBSK3Col-0::BSK3-P/BSK3,4,7,8-L7	1.2379	1.108	1.2549	1.4624	1.3098	1.1489	1.7062	1.6096	1.3493	1.3394	1.5122	1.5122	1.1596	1.3848	1.4664	1.7084	1.49	1.3935	1.3854	1.6026
proBSK3Col-0::BSK3-P/BSK3,4,7,8-L8	2.1032	1.8014	1.2845	1.6676	1.5381	1.4324	1.9948	1.412	1.6061	1.5283	1.7109	1.5277	2.1147	1.6322	1.8249	1.891	1.5024	1.9448	1.5638	1.6725
proBSK3Col-0::BSK3-P/BSK3,4,7,8-L9	1.1955	1.283	1.7738	1.4299	1.1454	1.3825	1.7804	1.5131	1.429	1.3839	1.707	1.3261	1.2759	1.3732	1.3613	1.3381	1.3577	1.3627	1.2929	1.6187
proBSK3Col-0::BSK3-P/BSK3,4,7,8-L10	1.6554	1.6484	1.6502	1.8233	1.7564	1.5932	1.5397	1.8741	1.7543	1.7958	1.5035	1.8737	1.7508	1.7456	1.8435	1.2182	1.3839	1.3437	1.6156	1.3938
proBSK3Col-0::BSK3-P/BSK3,4,7,8-L11	1.4665	2.05	1.5758	1.8453	1.7966	1.3259	1.68	1.3689	1.7071	1.5032	1.3985	1.5376	1.4918	1.7174	1.4494	1.7551	1.3359	1.5643	1.3516	1.9803
proBSK3Col-0::BSK3-P/BSK3,4,7,8-L12	1.8119	1.8486	1.9391	1.3169	1.3513	1.3641	1.3762	1.3859	1.4377	1.4466	1.4557	1.4615	1.4627	1.4799	1.4889	1.4974	1.5159	1.5406	1.6083	1.6407
proBSK3Col-0::BSK3-P/BSK3,4,7,8-L13	1.5014	1.4022	1.557	1.5635	1.4087	1.4135	1.4558	1.5118	1.5635	1.7022	1.4087	1.4127	1.4469	1.4009	1.8641	1.704	1.732	1.5887	1.5832	1.4775
proBSK3Col-0::BSK3-P/BSK3,4,7,8-L14	1.695	1.7048	1.5772	1.9876	1.9448	1.542	1.5106	2.2045	1.858	2.2557	1.8735	1.4868	2.0753	2.0299	1.6044	1.6696	1.4357	1.9568	1.6193	1.1737
proBSK3Col-0::BSK3-L/BSK3,4,7,8-L1	1.479	1.5829	1.606	1.5156	1.6293	1.5396	1.5439	1.8612	1.3885	1.3977	1.2408	1.2969	1.311	1.2307	1.309	1.2803	1.5456	1.6689	1.5801	1.6036
proBSK3Col-0::BSK3-L/BSK3,4,7,8-L2	1.4555	1.5088	1.3351	1.2377	1.273	1.3873	1.3541	1.288	1.6386	1.3741	1.2598	1.2571	1.5659	1.377	1.6105	1.4192	1.5067	1.5046	1.559	1.5054
proBSK3Col-0::BSK3-L/BSK3,4,7,8-L3	1.6887	1.4595	1.4911	1.5897	1.8016	1.5638	1.4992	1.649	1.5092	1.4778	1.8642	1.518	1.8161	1.5717	1.6944	1.6746	1.7227	1.8306	1.7226	1.6634
proBSK3Col-0::BSK3-L/BSK3,4,7,8-L4	1.5952	1.2553	1.458	1.3816	1.7035	1.3382	1.47	1.3997	1.4134	1.4672	1.6348	1.2183	1.326	1.1884	1.3944	1.2075	1.571	1.6325	1.6068	1.702
proBSK3Col-0::BSK3-L/BSK3,4,7,8-L5	2.0794	1.7887	1.6702	1.953	2.0203	1.9856	1.5348	1.8909	1.8746	1.5807	1.692	1.7225	1.7449	1.9456	1.8424	1.8673	2.0034	1.8962	1.8426	1.9236
proBSK3Col-0::BSK3-L/BSK3,4,7,8-L6	1.8809	2.0692	1.7279	1.439	1.4467	2.1991	1.8234	1.6877	2.1285	1.7175	1.5475	2.1214	1.7328	1.408	1.6839	1.7005	1.4468	1.551	1.9384	1.3811
proBSK3Col-0::BSK3-L/BSK3,4,7,8-L7	1.7345	1.5624	1.9532	1.9123	1.7738	2.1781	1.6273	1.6308	1.9271	2.2042	2.3009	1.7131	1.7642	1.9015	1.97	2.1685	1.7914	1.8216	2.255	2.2049
proBSK3Col-0::BSK3-L/BSK3,4,7,8-L8	1.6052	1.9746	1.6069	1.6248	1.8283	1.6202	2.0858	1.5406	1.8294	2.0817	1.7641	1.8361	1.9898	1.9744	1.9547	1.8537	1.98	1.9454	1.9117	1.968
proBSK3Col-0::BSK3-L/BSK3,4,7,8-L9	1.9007	1.7733	1.6746	1.5793	1.8331	1.6405	1.9925	1.7138	1.847	1.8419	1.9477	1.8691	1.983	1.8704	1.8695	1.8604	1.8345	1.8684	1.6709	1.7079
proBSK3Col-0::BSK3-L/BSK3,4,7,8-L10	1.3493	1.7153	1.412	1.524	1.7163	1.6474	1.6252	1.7298	1.5213	1.7443	1.9231	1.3565	1.7374	1.9815	1.8221	1.8551	1.818	1.7784	1.8686	1.7086
proBSK3Col-0::BSK3-L/BSK3,4,7,8-L11	1.968	2.1772	1.8552	2.2157	1.7281	2.0348	1.6794	2.0604	2.1141	1.9468	2.0603	1.9221	1.6025	2.018	1.5693	2.1206	1.9658	1.5001	1.5905	1.7852
proBSK3Col-0::BSK3-L/BSK3,4,7,8-L12	1.6468	1.6025	1.4664	1.6534	1.9924	1.6011	1.4876	1.7441	1.8396	1.3746	1.6879	1.7076	1.6089	1.9009	1.7148	1.6716	1.5276	1.6779	1.6603	1.5967
proBSK3Col-0::BSK3-L/BSK3,4,7,8-L13	1.4667	1.388	1.7498	1.9008	2.0364	1.664	1.6061	1.3724	1.6434	1.6273	1.8212	1.6019	1.544	1.908	1.6654	1.6556	1.76	1.7838	1.7925	1.6894
proBSK3Col-0::BSK3-L/BSK3,4,7,8-L14	1.3487	1.3661	1.4505	1.4022	1.9856	1.3753	1.3911	1.4952	1.9009	1.486	1.6838	1.6788	1.5947	1.7895	1.5365	1.6069	1.9566	1.4299	1.9314	1.8706

## Sheet: Fig. 4
Fig. 4b (Primary root length (cm))	BL treatment	Genotype	plant 1	plant 2	plant 3	plant 4	plant 5	plant 6	plant 7	plant 8	plant 9	plant 10	plant 11	plant 12	plant 13	plant 14	plant 15	plant 16	plant 17	plant 18	plant 19	plant 20	plant 21	plant 22	plant 23	plant 24	plant 25	plant 26	plant 27	plant 28	plant 29	plant 30	plant 31	plant 32	plant 33	plant 34	plant 35	plant 36	plant 37	plant 38	plant 39	plant 40	plant 41	plant 42	plant 43	plant 44	plant 45	plant 46	plant 47
	-BL	Col-0	1.6462	1.4931	1.725	1.7617	1.7797	1.3789	1.3994	1.4015	1.7775	1.7287	1.711	1.3254	1.8917	1.5177	1.9276	1.6027	1.5362	1.5633	1.6309	1.552	1.6754	1.5626	1.6182	1.5849	1.7153	1.5573	1.4811	1.5124	1.448	1.4707	1.6236	1.7887	1.7661	1.5666	1.7756	1.561	1.5757	1.712	1.4249	1.6206	1.3396	1.654	1.4016	1.436	1.4789	1.665	1.5911
	-BL	bsk3,4,7,8	1.3614	1.2479	1.1941	1.2535	1.317	1.3154	1.3382	1.5087	1.2627	1.2689	1.271	1.2732	1.2313	1.2293	1.3168	1.2256	1.4586	1.2606	1.3682	1.3217	1.2442	1.2986	1.3217	1.3168	1.1539	1.0983	1.2264	1.2321	1.2645	1.1919	1.25	1.0955	1.434	1.2949	1.1836	1.4134	1.2436	1.2117	1.075	1.2435	1.3599	1.3979	1.4163	1.2243	1.1497	1.2474	1.1166
	-BL	proBSK3Col-0::BSK3-P/BSK3,4,7,8-L1	1.8034	1.8867	1.6386	1.7854	1.7104	1.6315	1.6085	1.631	1.6726	1.6578	1.7168	1.3928	1.4087	1.0762	1.3668	1.1215	1.187	1.5967	1.1482	1.2351	1.4622	1.4522	1.2752	1.285	1.3175	1.5609	1.7239	1.8156	1.5024	1.7362	1.5354
	-BL	proBSK3Col-0::BSK3-P/BSK3,4,7,8-L2	1.4355	1.7154	1.5898	1.6479	1.6863	1.3089	1.5579	1.4273	1.3951	1.4063	1.2594	1.6698	1.7169	1.6938	1.4255	1.5004	1.4755	1.3922	1.1582	1.7985	1.2314	1.4211	1.288	1.6899	1.5871	1.6472	1.5488	1.5273	1.5011	1.4693	1.4587	1.4996	1.3133	1.3564	1.5851	1.4389	1.5744	1.6441	1.4551
	-BL	proBSK3Col-0::BSK3-P/BSK3,4,7,8-L3	1.506	1.2823	1.3735	1.3474	1.3232	1.2824	1.4566	1.9161	1.365	1.2194	1.4105	1.3346	1.5408	1.4443	1.5029	1.0451	1.5113	1.1708	1.297	1.4178	1.2915	1.3353	1.1857	1.3326	1.4305	1.1009	1.7236	1.6244	1.5336	1.6172	1.64	1.8183	1.336	1.2603	1.244	1.7999	1.6623	1.4918	1.694	1.1764	1.0724	1.3262	1.3008	1.4084	1.3881	1.6244	1.505
	-BL	proBSK3Col-0::BSK3-P/BSK3,4,7,8-L4	1.4734	1.5221	1.5668	2.0269	1.9122	1.8126	1.4352	1.8501	1.0926	1.3339	1.541	1.419	1.1201	1.3077	1.3402	1.6081	2.0227	1.8699	1.2408	1.2597	1.5547	1.4764	1.3662	1.3415	1.6779	1.8036	1.5152	1.5315	1.4772	1.6425	1.5538	1.8013	1.4669	1.3268	1.4077	1.5208	1.2401	1.4225	1.433	1.6398	1.6068	1.8545
	-BL	proBSK3Col-0::BSK3-P/BSK3,4,7,8-L5	1.5471	1.4645	1.3742	1.5441	1.6472	1.5074	1.6231	1.4207	1.1555	1.4715	1.6365	1.408	1.6985	1.3486	1.3613	1.1053	1.3099	1.2541	1.5234	1.6011	1.6857	1.6906	1.8078	1.4806	1.6872	1.1703	0.9904	1.2993	1.6766	1.4891	1.5887	1.3551	1.3078	1.1919	1.2906	1.5962	1.4918	1.2373	1.3676	1.2886	1.4311	1.0997	1.3288
	-BL	proBSK3Col-0::BSK3-P/BSK3,4,7,8-L6	1.312	1.5467	1.2571	1.4388	1.5025	1.2194	1.3909	1.2803	1.4251	1.3632	1.2803	1.1186	1.324	1.6631	1.2443	1.0285	1.8488	1.4077	1.6774	1.3494	1.1986	1.2457	1.7456	1.3197	1.3798	1.2358	1.3304	1.6195	1.2916	1.5638	1.3972	1.1518	1.3812	1.67	1.3965	1.3304	1.4587	1.6676	1.3986	1.3096	1.4143	1.3918	1.4707	1.5231	1.4976	1.413	1.4616
	-BL	proBSK3Col-0::BSK3-P/BSK3,4,7,8-L7	1.2746	1.6499	1.5695	1.6166	1.5518	1.3536	1.5475	1.5538	1.2632	1.6695	1.1552	1.2379	1.108	1.2549	1.4624	1.3098	1.1489	1.7062	1.6096	1.3493	1.3394	1.5122	1.5122	1.1596	1.3848	1.4664	1.7084	1.49	1.3935	1.3854	1.6026	1.7909	1.4121	1.4733	1.5377	1.5025	1.4489	1.5039	1.5413	1.5117	1.5922
	-BL	proBSK3Col-0::BSK3-P/BSK3,4,7,8-L8	1.7253	1.6899	1.3997	1.3776	1.6022	1.8988	1.8747	1.7473	1.5786	1.3458	1.5715	2.1032	1.8014	1.2845	1.6676	1.5381	1.4324	1.9948	1.412	1.6061	1.5283	1.7109	1.5277	2.1147	1.6322	1.8249	1.891	1.5024	1.9448	1.5638	1.6725	1.5936	1.7101	1.5127	1.62	2.0628	1.6209	1.701	1.651	1.6935	1.6218	1.6048	1.6295	1.7268	1.8493
	-BL	proBSK3Col-0::BSK3-P/BSK3,4,7,8-L9	1.3373	1.254	1.3097	1.4262	1.2942	1.1955	1.283	1.7738	1.4299	1.1454	1.3825	1.7804	1.5131	1.429	1.3839	1.707	1.3261	1.2759	1.3732	1.3613	1.3381	1.3577	1.3627	1.2929	1.6187
	-BL	proBSK3Col-0::BSK3-P/BSK3,4,7,8-L10	1.4994	1.7998	1.4736	1.5411	1.5037	1.1208	1.917	1.6364	1.3958	1.8254	1.7424	1.6554	1.6484	1.6502	1.9233	1.8564	1.5932	1.5397	1.8741	1.7543	1.7958	1.5035	1.9737	1.7508	1.7456	1.9435	1.2182	1.3839	1.3437	1.6156	1.3938	1.5293	1.4312	0.9478	1.8356	1.4906	1.829	1.5496	1.6611	1.5887	1.5877	1.5435	1.5844	1.741	1.5482
	-BL	proBSK3Col-0::BSK3-P/BSK3,4,7,8-L11	1.7824	1.8094	1.3844	1.6257	1.441	1.4665	1.7816	1.4778	1.3391	1.723	1.552	1.4665	2.05	1.5758	1.8453	1.7966	1.3259	1.68	1.3689	1.7071	1.5032	1.3985	1.5376	1.4918	1.7174	1.4494	1.7551	1.3359	1.5643	1.3516	1.9803	1.3768	1.6196	1.6781	1.5368	1.5505	1.6188	1.6597	1.6659
	-BL	proBSK3Col-0::BSK3-P/BSK3,4,7,8-L12	1.4615	1.8486	1.8119	1.9391	1.4627	1.4889	1.4799	1.7606	1.6775	1.6083	1.4377	1.7147	1.3859	1.3641	1.1659	1.4974	1.3513	1.2456	1.7758	1.2124	1.3169	1.1059	1.1978	1.1222	1.3762	1.5159	1.0239	1.4557	1.2203	1.6676	1.7352	1.4466	1.5406	1.6407
	-BL	proBSK3Col-0::BSK3-P/BSK3,4,7,8-L13	1.3718	1.4135	1.4558	1.3635	1.4469	1.4009	1.404	1.432	1.1463	1.3014	1.4022	0.9573	1.087	1.357	1.2647	1.1603	1.2379	1.2794	1.5118	0.9812	1.0742	1.278	1.4127	1.163	1.2739	1.3641	1.1377	1.1673	1.2329	1.3832	1.4775	1.4087	1.1329	1.3887	1.2224	1.2139	1.0794	1.3951	1.2279	1.1426	1.3289	1.2899	1.1436	1.0445	1.2218
	-BL	proBSK3Col-0::BSK3-P/BSK3,4,7,8-L14	1.919	1.3233	1.5293	1.532	2.0327	2.2358	1.7014	1.5053	1.8849	1.9296	1.7958	1.695	1.7048	1.5772	1.9876	1.9448	1.542	1.5106	2.2045	1.858	2.2557	1.8735	1.4868	2.0753	2.0299	1.6044	1.6696	1.4357	1.9568	1.6193	1.1737	2.0563	1.9539	1.9833	1.824	1.5765
	-BL	proBSK3Col-0::BSK3-L/BSK3,4,7,8-L1	1.5865	1.5208	1.6683	1.6195	1.7992	1.693	1.6281	1.3055	1.6293	1.5396	1.5439	1.8612	1.4739	1.3243	1.3104	1.1652	1.0968	1.3971	1.1913	1.0382	1.3733	1.3159	1.3885	1.3977	1.2408	1.2969	1.311	1.2307	1.309	1.2803	1.5456	1.6689	1.5801	1.6036	1.3294	1.4105	1.339	1.389	1.479	1.5829	1.606	1.5156	1.4263	1.3261	1.5569
	-BL	proBSK3Col-0::BSK3-L/BSK3,4,7,8-L2	1.5342	1.5901	1.534	1.2954	1.4901	1.3594	1.6641	1.4219	1.3357	1.6794	1.1977	1.3427	1.4097	1.2969	1.4555	1.5088	1.3351	1.2377	1.273	1.3873	1.3541	1.288	1.6386	1.3741	1.2598	1.2571	1.5659	1.377	1.6105	1.4192	1.5067	1.5046	1.559	1.5054	1.2302	1.1673	1.1708	1.4917
	-BL	proBSK3Col-0::BSK3-L/BSK3,4,7,8-L3	1.5816	1.7114	1.7203	1.6825	1.6704	1.6175	1.6187	1.7999	1.4989	1.735	1.6301	1.783	1.6767	1.6207	1.6887	1.4595	1.4911	1.5897	1.8016	1.5638	1.4992	1.649	1.5092	1.4778	1.8642	1.518	1.8161	1.5717	1.6944	1.6746	1.7227	1.8306	1.7226	1.6634	1.6031	1.5566	2.0384	1.4127	1.628	1.673	1.6124
	-BL	proBSK3Col-0::BSK3-L/BSK3,4,7,8-L4	1.5845	1.6232	1.6272	1.5122	1.405	1.5863	1.4179	1.7089	1.4709	1.3328	1.3761	1.2879	1.5384	1.4581	1.5952	1.2553	1.458	1.3816	1.7035	1.3382	1.47	1.3997	1.4134	1.4672	1.6348	1.2183	1.326	1.1884	1.3944	1.2075	1.571	1.6325	1.6068	1.702	1.378	1.3174	1.3417
	-BL	proBSK3Col-0::BSK3-L/BSK3,4,7,8-L5	1.997	2.0372	1.9856	1.9546	1.7112	1.9623	1.7554	2.2709	2.1142	1.6605	1.5765	1.8607	2.1268	1.8852	2.0794	1.7887	1.6702	1.953	2.0203	1.9856	1.5348	1.8909	1.8746	1.5807	1.692	1.7225	1.7449	1.9456	1.8424	1.8673	2.0034	1.8962	1.8426	1.9236	1.4743
	-BL	proBSK3Col-0::BSK3-L/BSK3,4,7,8-L6	2.1509	1.5496	1.5207	1.84	1.7551	1.8192	1.915	1.9265	1.9381	1.8682	1.9726	1.8809	2.0692	1.7279	1.439	1.4467	2.1991	1.8234	1.6877	2.1285	1.7175	1.5475	2.1214	1.7328	1.408	1.6839	1.7005	1.4468	1.551	1.9384	1.3811
	-BL	proBSK3Col-0::BSK3-L/BSK3,4,7,8-L7	2.2584	1.8667	1.9693	1.532	1.8898	1.5419	1.7046	2.1612	2.0185	2.1933	1.932	2.0462	2.1781	1.9936	1.7345	1.5624	1.6751	1.9123	1.7738	1.5128	1.6273	1.6308	1.9271	2.2042	2.3009	1.7131	1.7642	1.9015	1.97	2.1685	1.7914	1.8216	2.255	2.2049	2.1657	1.9532
	-BL	proBSK3Col-0::BSK3-L/BSK3,4,7,8-L8	1.8515	1.87	1.9922	2.0387	2.0421	1.6441	1.9297	1.865	2.2283	2.0562	1.5938	1.6227	1.4412	1.6052	1.9746	1.6069	1.6248	1.8283	1.6202	2.0858	1.5406	1.8294	2.0817	1.7641	1.8361	1.9898	1.9744	1.9547	1.8537	1.98	1.9454	1.9117	1.968
	-BL	proBSK3Col-0::BSK3-L/BSK3,4,7,8-L9	1.7227	1.7593	1.6356	1.7138	1.5138	1.6251	1.6739	1.8789	1.7292	1.5377	1.8323	1.7394	1.3384	2.0007	1.7733	1.6746	1.5793	1.8331	1.6405	2.0925	1.7138	1.847	2.0419	1.9477	1.9691	1.983	2.0704	1.8695	1.9604	1.8345	1.8684	1.6709	1.7079
	-BL	proBSK3Col-0::BSK3-L/BSK3,4,7,8-L10	1.6744	1.6936	1.9055	1.4446	1.3056	1.3358	1.5567	1.513	1.6194	1.7514	1.8213	1.9321	1.709	1.4507	1.3493	1.7153	1.412	1.524	1.7163	1.6474	1.6252	1.7298	1.5213	1.7443	1.9231	1.3565	1.7374	1.9815	1.8221	1.8551	1.818	1.7784	1.8686	1.7086	1.4523	1.6413	1.7006	1.6458	1.5332	1.4403	1.6562
	-BL	proBSK3Col-0::BSK3-L/BSK3,4,7,8-L11	1.8107	1.5728	1.9916	1.7527	2.2243	1.9079	1.8468	1.8572	1.7614	2.1361	1.9505	2.143	2.0329	1.9701	1.968	2.1772	1.8552	2.2157	1.7281	2.0348	1.6794	2.0604	2.1141	1.9468	2.0603	1.9221	1.6025	2.018	1.5693	2.1206	1.9658	1.5001	1.5905	1.7852	1.8927	1.863	2.074	1.8276	1.9543	2.0314	1.848	2.1767	1.7366	1.702	1.6568	1.6817	1.9023
	-BL	proBSK3Col-0::BSK3-L/BSK3,4,7,8-L12	1.6568	1.6857	2.017	1.5389	1.7155	1.6749	1.5222	1.5743	1.6157	1.4595	1.9237	1.8707	1.8461	1.7445	1.6468	1.6025	1.4664	1.6534	1.9924	1.6011	1.4876	1.7441	1.8396	1.3746	1.6879	1.7076	1.6089	1.9009	1.7148	1.6716	1.5276	1.6779	1.6603	1.5967	1.7833	1.8479	1.6275	1.7175	1.8757
	-BL	proBSK3Col-0::BSK3-L/BSK3,4,7,8-L13	1.8564	1.69	1.7487	1.7825	1.6759	1.6392	1.7557	1.6443	1.9651	1.6497	1.7147	1.9099	1.5471	1.7316	1.4667	1.388	1.7498	1.9008	2.0364	1.664	1.6061	1.3724	1.6434	1.6273	1.8212	1.6019	1.544	1.908	1.6654	1.6556	1.76	1.7838	1.7925	1.6894	1.6773	1.785	1.9551	1.4551	1.6215	1.6362	1.6006	1.6752	1.707
	-BL	proBSK3Col-0::BSK3-L/BSK3,4,7,8-L14	1.8736	1.9779	1.7241	1.7784	1.7188	1.8067	1.3487	1.3661	1.4505	1.4022	1.9856	1.3753	1.3911	1.4952	1.9009	1.486	1.6838	1.6788	1.5947	1.7895	1.5365	1.6069	1.9566	1.4299	1.9314	1.8706
	+BL	Col-0	0.5818	0.5028	0.6643	0.5811	0.4808	0.559	0.44	0.5274	0.7482	0.7418	0.7255	0.4936	0.7228	0.5872	0.5733	0.662	0.4068	0.4519	0.5238	0.4964	0.4759	0.4527	0.5661	0.7318	0.4018	0.4533	0.4562	0.6468	0.8142	0.4555	0.5556	0.4732	0.5642	0.6431	0.7665	0.6339	0.6559	0.5246	0.4478	0.4146	0.5613	0.5781	0.4936	0.6289	0.4154	0.3949	0.5232
	+BL	bsk3,4,7,8	1.1699	1.2161	1.0591	0.8604	1.3443	1.1478	1.2609	1.0275	1.0692	1.0269	1.0773	1.1254	1.3291	1.2464	1.3743	1.1007	1.1916	1.3554	1.1445	1.2953	1.2184	1.1796	1.1901	1.244	1.1807	1.3264	1.4669	1.1812	1.1275	1.3389	1.423	1.2079	1.1508	1.2094	1.2299	1.2037	1.2891	1.4767	1.2179	1.1182	1.1896	1.1943	1.1981	1.2128	1.0953	1.3326	1.3377
	+BL	proBSK3Col-0::BSK3-P/BSK3,4,7,8-L1	1.1642	1.2539	1.2189	1.2255	0.8977	1.4309	1.2956	1.246	1.3618	1.5363	1.5543	1.4176	0.9266	1.3245	1.536	0.8851	1.5112	1.3925	1.1114	1.0049	1.1247	1.3842	1.1561	1.5376	1.5195	1.5478	1.5311	1.3528	1.5275	1.4348	1.5409
	+BL	proBSK3Col-0::BSK3-P/BSK3,4,7,8-L2	1.5706	1.3568	1.2502	1.3699	1.3452	1.2454	1.451	1.248	0.9695	1.4915	1.3272	1.1015	1.3956	1.6526	1.51	0.9935	1.0984	1.3765	1.323	1.3024	1.2235	1.4287	1.2081	1.4444	1.1737	1.2061	1.4565	1.4114	1.3919	1.3244	1.3935	1.2996	1.3175	1.3597	1.1374	1.495	1.3679
	+BL	proBSK3Col-0::BSK3-P/BSK3,4,7,8-L3	1.3327	1.3857	1.1738	1.0105	1.5032	1.447	1.3826	1.1076	1.2546	1.1725	0.8871	1.1415	0.9937	1.6178	1.6801	1.0605	1.2496	1.2219	1.2678	1.2057	1.0257	0.6169	0.8934	1.2784	1.3614	1.2423	1.4207	1.3582	1.0992	0.9716	1.006	1.4447	1.519	1.2251	0.801	1.2556	1.2317	1.4321	1.2749	0.9362
	+BL	proBSK3Col-0::BSK3-P/BSK3,4,7,8-L4	0.6952	0.5466	1.0499	1.1789	1.1939	1.0529	1.2736	1.0528	0.78	1.3603	1.1283	0.9177	1.5537	1.2836	1.478	1.42	0.7656	0.9562	1.3907	1.2796	0.847	0.7241	1.1487	0.7538	1.1761	1.2985	0.8146	1.3781	1.1417	1.1488	1.413	0.8766	0.8337	1.2896	1.3166	1.2427	0.9328	0.935	1.1635
	+BL	proBSK3Col-0::BSK3-P/BSK3,4,7,8-L5	1.4301	1.4476	1.1355	1.4251	1.548	1.1883	1.5606	1.3889	1.022	1.4424	1.0737	1.4123	0.9888	1.4916	1.7173	1.2762	1.4997	1.1298	1.2675	1.3554	1.3914	1.3476	1.5869	1.569	1.1376	1.0436	1.2716	1.5296	1.368	1.1318	1.0247	1.1849	1.0656	1.1453	1.2761	1.4415	1.557	1.5205	1.5917	1.6652	1.3815	1.4159
	+BL	proBSK3Col-0::BSK3-P/BSK3,4,7,8-L6	1.1616	1.0773	1.0152	0.8963	1.0225	1.0352	1.2269	0.6847	0.8616	1.141	0.9386	1.1801	1.1945	1.4522	0.9624	1.1147	1.0604	0.9005	0.8257	0.9138	1.1096	1.1833	1.0106	1.1239	1.3696	1.4652	1.1514	1.0042	1.2448	1.4083	1.3032	1.3405	1.1094	1.0472	1.3638	1.0218
	+BL	proBSK3Col-0::BSK3-P/BSK3,4,7,8-L7	1.3413	0.9104	0.9169	1.0618	0.9578	1.081	0.9512	1.3331	1.2798	1.3377	1.4378	1.316	1.3835	1.5231	1.6177	1.1586	1.2608	1.4348	1.6916	1.5158	1.2998	1.6058	1.2486	1.4801	1.0714	1.2556	1.3315	1.0995	1.1572	1.5448	1.3131	1.5775	1.6476	1.3611	1.0845	1.428	1.5237	1.4148	1.1777	1.4558	1.232	1.5424	1.4131	1.3533	1.4957	1.5146
	+BL	proBSK3Col-0::BSK3-P/BSK3,4,7,8-L8	1.3229	1.1564	1.3038	1.0923	1.1134	0.9321	1.2495	0.7531	0.782	0.9928	0.8955	1.5084	0.9952	1.5052	1.1263	0.7327	0.8742	1.2105	1.1281	0.9005	1.4747	1.2723	1.3916	1.3921	1.0815	1.2023	0.9335	1.1707	0.9112
	+BL	proBSK3Col-0::BSK3-P/BSK3,4,7,8-L9	1.2637	1.5536	1.1066	1.4147	1.6963	1.1834	0.9891	0.9307	1.1015	1.4491	1.5119	1.138	1.4379	1.1037	0.9745	1.3863	1.2564	1.1919	1.3892	1.5153	1.3003	1.1982	1.2674	1.2356	1.0077	1.5071	1.0104	1.0889
	+BL	proBSK3Col-0::BSK3-P/BSK3,4,7,8-L10	0.9639	1.0076	1.3584	1.2132	1.1722	1.3101	0.9656	1.1493	0.8268	1.0735	1.282	1.1748	1.2779	1.3404	1.5275	1.2099	1.4711	1.2806	0.9345	1.4236	1.0438	1.0135	1.4364	1.2052	1.213	1.2766	1.1657	1.2373	1.5654	1.0281	1.2895	1.3787	1.3764	1.4986	0.9752	1.4861	1.4812	1.4376	1.1419	1.3088	1.1968	0.9489	1.2172	0.9373	1.3921	1.2799	1.2354
	+BL	proBSK3Col-0::BSK3-P/BSK3,4,7,8-L11	1.2491	1.3603	0.9718	1.0911	1.3171	1.6359	1.1474	1.3701	1.5391	0.9992	1.2313	1.5443	0.9405	1.1754	1.4217	1.1947	1.6412	1.3231	1.2186	1.2773	1.3477	1.275	1.3654	1.1763	1.5827	1.5135	1.1989	1.2262	1.5973	1.1545	1.6943	1.4963	1.5358	1.0987	1.1917	1.2714	1.1205	1.2029	1.4209	1.1431	1.497
	+BL	proBSK3Col-0::BSK3-P/BSK3,4,7,8-L12	1.0516	0.9635	0.826	0.9821	1.2985	0.899	0.9662	1.1724	1.2473	1.0916	1.047	1.1482	1.1476	1.3644	1.1323	1.1182	0.8194	1.1727	0.7573	1.2898	1.0929	1.2243	1.4215	1.0952	1.5835	1.2461	1.2139	1.2169	1.0351	1.3486	1.1416	1.0373	0.7696	1.2596	1.2552	1.2247	1.5105	1.3428	1.2304	1.3963	0.7264	1.3518	1.2687	1.1705	1.1071	1.3122
	+BL	proBSK3Col-0::BSK3-P/BSK3,4,7,8-L13	0.8236	1.0529	0.9216	1.148	0.9938	0.9992	0.8456	1.2504	1.0712	1.0402	0.9302	1.2745	1.0798	0.8132	0.854	1.0134	1.3432	1.2857	1.1369	1.0811	1.2539	1.3526	1.1699	1.093	0.8344	0.9158	1.0212	0.988	1.4076	0.9865	1.11	1.084	1.1376	1.2383	1.1348	1.1495	1.0561
	+BL	proBSK3Col-0::BSK3-P/BSK3,4,7,8-L14	1.3094	1.3218	1.1769	1.6384	1.1034	1.2831	0.7989	1.2709	1.1975	0.9144	1.2522	1.4962	1.5527	1.207	1.806	1.6483	1.5224	1.4386	1.4942	1.3081	1.0874	1.1761	1.3339	1.2805	1.6848	1.1269	1.1904	1.3333	1.3735	1.6133	1.2974	1.1614	1.0339	1.4297	1.5118
	+BL	proBSK3Col-0::BSK3-L/BSK3,4,7,8-L1	1.1753	0.7572	1.1919	0.9393	0.861	1.2313	1.2625	1.1573	1.2914	1.0445	1.1056	1.0781	1.078	1.134	1.0494	1.4268	1.3982	1.3984	1.3357	1.1177	0.8142	1.2152	1.2822	1.3036	1.4028	0.8963	1.1545	1.1608	1.2928	1.3304	1.3053	1.3434	1.1997	0.8765	1.2807	1.0833	1.05	0.9957	1.2404	1.3322	1.3522	1.3859	1.2835	1.3893
	+BL	proBSK3Col-0::BSK3-L/BSK3,4,7,8-L2	1.1961	1.1918	1.1853	0.7636	0.5866	1.0169	1.0061	0.6847	0.8832	0.669	0.8906	0.8588	1.0657	0.8823	0.9811	1.2074	0.7517	0.8209	1.2685	1.0486	1.1669	0.652	1.3193	0.9645	1.2827	1.234	1.0394	0.8223	1.0909	0.8857	1	1.2484	1.0485	1.0479	1.0987	1.043	1.0614	0.978	1.1514	1.2692	1.3018	1.053	1.0797	1.3418	0.9032	0.813
	+BL	proBSK3Col-0::BSK3-L/BSK3,4,7,8-L3	1.333	1.0055	1.2729	1.2015	1.2679	1.2925	1.3079	1.176	1.4393	1.308	1.3172	0.9321	1.3673	1.2801	1.4048	1.1361	1.3025	1.3863	1.1869	1.4107	1.2794	1.3944	1.1035	1.3501	1.3052	1.268	1.3136	0.8506	1.2602	1.3281	1.0034	1.2675	1.5641	1.1573	1.1692	1.1981	1.3049	1.1158	1.2799	1.4994	1.2934	1.4131	1.0643	1.2955	1.1369	1.3922	1.3785
	+BL	proBSK3Col-0::BSK3-L/BSK3,4,7,8-L4	0.9468	1.0741	0.8745	1.5062	1.0467	0.9691	1.1091	1.1493	1.2308	1.026	1.282	0.6192	0.9133	1.0739	0.9981	0.9261	0.8215	1.1501	1.0361	1.1621	1.291	1.05	1.2574	0.9528	1.181	0.7799	0.7391	1.1847	1.1631	1.3402	1.3307	1.1353	0.7637	0.8582	0.9162	1.0675
	+BL	proBSK3Col-0::BSK3-L/BSK3,4,7,8-L5	0.6502	0.6184	0.75	1.0717	0.8342	1.0881	0.5578	0.9717	0.9894	1.0416	1.2091	1.0055	1.1249	1.2949	0.6179	0.9293	0.6038	0.9718	0.9611	1.0549	0.6925	1.0274	0.784	0.701	0.6908	0.8122	0.4867	0.6339	1.1261	0.698	0.8539
	+BL	proBSK3Col-0::BSK3-L/BSK3,4,7,8-L6	1.3048	0.5999	1.2373	1.2538	0.6064	0.9705	1.3922	0.7762	0.6076	1.2509	0.6811	0.9174	0.677	0.9132	1.0064	0.7734	0.7234	0.8636	1.1494	1.1228	1.2454	0.731	1.1183	1.0514	0.6178	1.0046	0.4859	1.0689	0.586	1.0578	0.533	0.6219	1.2272	0.7179	0.9633	1.4012	1.4407	1.045	0.9815	1.246	0.9641	1.0542
	+BL	proBSK3Col-0::BSK3-L/BSK3,4,7,8-L7	0.6162	0.82	0.7135	0.7595	1.3977	0.6825	0.9423	0.574	0.5698	0.7396	0.4181	0.7297	0.8187	1.1825	0.7762	0.9259	0.7206	1.5388	1.1077	0.6947	0.6544	0.4993	0.8714	0.6348	0.9936	1.0501	0.9351	0.6762	1.1619	0.4449	0.4809	1.0323	0.636	0.906	0.8349	1.0668	1.06	0.861	1.1261	0.7609
	+BL	proBSK3Col-0::BSK3-L/BSK3,4,7,8-L8	0.7643	0.8934	1.2094	1.1294	0.8693	0.8758	1.2658	0.8114	0.9093	0.7169	1.4765	1.151	0.7699	1.3935	1.3612	1.6076	0.9174	0.7595	1.2737	0.8964	0.7954	0.8533	0.8434	1.43
	+BL	proBSK3Col-0::BSK3-L/BSK3,4,7,8-L9	1.0351	0.8497	1.0768	1.22	1.0918	0.7588	0.5325	0.7769	0.9489	0.797	1.1352	0.72	1.1698	1.174	1.0459	0.8207	0.684	0.7637	1.1791	1.2229	1.0052	0.6698	0.9854	1.0754	1.3316	0.9338	1.1113	1.0379	1.2787	1.3244	1.1802	1.2375	0.5881	0.7973
	+BL	proBSK3Col-0::BSK3-L/BSK3,4,7,8-L10	1.376	0.7144	1.1835	1.1136	0.9747	0.9841	0.7391	0.8766	0.9295	1.0615	1.6798	1.4531	1.1432	1.3464	1.4485	1.2717	1.6695	1.365	1.2782	1.2581	1.34	1.1172	1.323	1.4165	1.4117	1.0127	1.261	1.5304	1.4851	1.2406	0.8302	1.4317	1.0917	1.1643	1.7758	1.5078	1.4076	1.3329	1.0852	1.0972	1.3668
	+BL	proBSK3Col-0::BSK3-L/BSK3,4,7,8-L11	1.4928	1.2017	1.2629	1.0133	1.086	1.2903	1.0424	1.0929	1.3494	0.8884	1.3265	1.1481	1.256	1.2111	1.132	1.3224	1.1734	1.296	1.224	1.7383	1.248	1.4685	0.9863	0.8324	1.222	1.0976	1.376	1.2363	1.043	1.4321	1.1395	1.0696	1.0646	1.0423	1.0112	0.8596	1.1213	1.3186	1.2645	1.2567	1.2752	1.5252	1.1164	1.1296	1.1157	1.2737	1.3131
	+BL	proBSK3Col-0::BSK3-L/BSK3,4,7,8-L12	0.8948	1.3378	1.5345	1.5769	1.6996	1.4999	1.5502	1.5647	1.0779	1.4496	0.9603	1.7155	1.103	1.1497	0.9711	1.3597	1.6078	1.5048	1.4444	1.4861	1.3471	1.6037	1.4232	1.348	1.7282	1.8095	1.71	1.502	1.4425	1.582	1.7587	1.3996	1.4398	1.2892	1.5183	1.4091	1.4753	1.2307
	+BL	proBSK3Col-0::BSK3-L/BSK3,4,7,8-L13	0.5767	1.0163	1.1015	0.5902	0.5522	0.5474	0.3201	0.8553	0.4406	0.6296	0.6141	0.4864	0.7495	0.3942	0.8589	0.6234	0.7673	0.7884	0.4236	1.213	0.7643	0.4343	0.6509	0.9396	0.7997	0.4829	0.6986	0.5887	0.3679	0.7115	0.787	0.9792	0.6446	0.8116	0.7947	0.5851	0.5924
	+BL	proBSK3Col-0::BSK3-L/BSK3,4,7,8-L14	0.678	0.7942	0.5993	0.7446	0.5683	0.3547	0.6465	0.994	0.4258	0.5749	0.5146	1.3517	1.0794	0.8657	0.5393	0.6295	0.7918	1.1976	0.454	1.2741	0.8934	0.691	0.9012	0.6001	0.999	1.1662	0.8251	1.1882	0.9944	0.4546	0.7285
Fig. 4c (Hypocotyl length (mm))	BL treatment	Genotype	plant 1	plant 2	plant 3	plant 4	plant 5	plant 6	plant 7	plant 8	plant 9	plant 10	plant 11	plant 12	plant 13	plant 14	plant 15	plant 16	plant 17	plant 18	plant 19	plant 20	plant 21	plant 22	plant 23	plant 24	plant 25	plant 26	plant 27	plant 28	plant 29	plant 30	plant 31	plant 32	plant 33	plant 34	plant 35	plant 36	plant 37	plant 38	plant 39	plant 40	plant 41	plant 42	plant 43	plant 44	plant 45	plant 46	plant 47
	-BL	Col-0	2.115	2.362	2.052	2.34	2.207	1.996	1.904	1.587	1.77	2.109	1.876	2.01	1.876	2.446	2.877	2.383	1.586	2.208	2.426	2.391	2.016	2.355	2.172	2.086	2.038	2.128	2.095	2.214	2.314	2.362	2.058	1.755	2.327	2.087	1.882	1.933	2.046	1.862	2.432	2.715	2.18	1.995	2.242	2.066	2.193	2.313	1.947
	-BL	bsk3,4,7,8	2.01	2.15	2.024	1.876	1.742	1.628	2.129	2.257	1.476	1.869	1.671	2.587	1.812	2.383	2.327	1.954	2.693	2.122	1.84	2.32	2.024	1.82	2.312	1.967	2.164	2.066	1.791	1.833	2.384	2.496	2.186	2.764	1.98	1.713	2.186	2.298	2.418	2.531	1.925	2.066	2.249	2.122	1.974	2.369	2.067	2.271	1.855
	-BL	proBSK3Col-0::BSK3-P/BSK3,4,7,8-L1	2.13	1.932	2.876	2.292	2.835	2.074	2.694	2.644	2.447	2.489	2.489	2.469	2.467	2.545	1.876	2.046	2.482	2.616	2.349	1.989
	-BL	proBSK3Col-0::BSK3-P/BSK3,4,7,8-L2	2.516	1.777	1.876	2.144	2.264	2.146	2.475	2.27	2.264	1.889	2.059	2.412	2.228	2.624	1.792	2.229	2.454	2.475	2.299	2.638
	-BL	proBSK3Col-0::BSK3-P/BSK3,4,7,8-L3	2.194	2.179	2.038	2.045	2.376	1.876	2.538	2.461	1.791	2.129	2.355	2.34	1.805	2.094	1.876	1.806	1.895	2.489	2.262	2.369
	-BL	proBSK3Col-0::BSK3-P/BSK3,4,7,8-L4	1.72	1.959	2.264	2.334	2.222	2.425	1.94	2.179	1.959	1.939	2.596	2.757	2.228	1.918	2.692	2.581	2.25	2.466	2.164	2.644
	-BL	proBSK3Col-0::BSK3-P/BSK3,4,7,8-L5	1.777	2.391	2.398	1.644	2.03	2.326	2.101	2.102	2.08	2.692	2.178	2.518	2.081	1.953	2.207	2.814	2.426	1.982	2.326	2.095
	-BL	proBSK3Col-0::BSK3-P/BSK3,4,7,8-L6	2.186	1.474	2.081	2.129	2.362	2.299	2.052	1.798	1.966	2.13	1.974	2.214	2.433	2.045	2.673	2.043	1.912	2.334	1.862	1.841
	-BL	proBSK3Col-0::BSK3-P/BSK3,4,7,8-L7	1.868	2.475	1.749	1.918	2.588	1.959	1.988	1.952	2.038	2.095	2.355	2.361	2.024	2.143	2.023	2.024	2.758	2.61	2.425	2.108
	-BL	proBSK3Col-0::BSK3-P/BSK3,4,7,8-L8	2.813	2.545	2.256	2.7	2.264	2.538	2.454	2.496	2.667	2.729	2.652	2.8	2.447	2.333	2.157	3.016	2.242	2.539	2.75	2.533
	-BL	proBSK3Col-0::BSK3-P/BSK3,4,7,8-L9	2.08	1.952	2.432	2.299	2.363	2.277	1.853	1.756	3.067	1.953	2.476	2.453	1.756
	-BL	proBSK3Col-0::BSK3-P/BSK3,4,7,8-L10	2.672	2.136	2.341	2.094	2.256	2.361	2.82	2.285	2.518	2.221	2.25	2.306	2.328	2.196	2.221	2.396	2.311	2.934	2.159	2.453
	-BL	proBSK3Col-0::BSK3-P/BSK3,4,7,8-L11	2.059	2.518	2.658	2.692	2.179	2.642	2.34	2.143	1.974	2.017	2.102	2.262	2.75	2.624	2.42	2.123	2.256	1.812	2.489	2.327
	-BL	proBSK3Col-0::BSK3-P/BSK3,4,7,8-L12	2.792	1.417	2.045	2.179	2.101	2.347	2.108	2.271	1.96	2.002	2.567	2.017	2.186	2.08	2.151	2.637	2.877	1.953	2.707	2.568
	-BL	proBSK3Col-0::BSK3-P/BSK3,4,7,8-L13	2.052	2.031	2.552	2.785	2.073	2.51	1.852	2.489	2.821	2.172	1.805	2.065	2.206	2.432	3.088	2.545	2.044	2.179	2.172	2.278
	-BL	proBSK3Col-0::BSK3-P/BSK3,4,7,8-L14	2.383	1.79	2.356	2.425	2.589	2.333	2.454	2.444	2.228	1.882	2.729	1.699	2.771	2.306	2.045	2.186	2.426	2.617	2.346	2.462
	-BL	proBSK3Col-0::BSK3-L/BSK3,4,7,8-L1	2.257	1.918	1.7	1.812	2.102	1.658	2.278	1.748	2.264	2.01	2.454	2.136	2.384	1.918	2.271	2.179	2.517	2.003	2.51	2.362
	-BL	proBSK3Col-0::BSK3-L/BSK3,4,7,8-L2	2.271	2.412	2.044	1.988	2.129	2.497	2.454	2.764	2.285	2.242	2.178	2.856	1.778	2.652	2.503	1.862	1.897	2.045	2.109	2.102
	-BL	proBSK3Col-0::BSK3-L/BSK3,4,7,8-L3	2.13	1.82	1.996	2.694	1.883	2.024	2.532	1.995	2.454	2.615	1.826	2.13	2.151	2.264	2.193	2.418	2.13	2.088	2.482	2.179
	-BL	proBSK3Col-0::BSK3-L/BSK3,4,7,8-L4	2.116	1.841	2.263	2.109	2.186	2.574	2.46	2.067	1.692	2.186	2.589	2.151	2.271	2.384	2.567	2.398	1.939	2.566	2.193	2.686
	-BL	proBSK3Col-0::BSK3-L/BSK3,4,7,8-L5	2.045	2.744	2.016	2.193	2.356	2.356	2.074	2.398	2.701	1.996	2.236	1.946	2.221	2.215	2.687	2.552	1.981	2.264	2.42	2.257
	-BL	proBSK3Col-0::BSK3-L/BSK3,4,7,8-L6	1.905	2.137	2.532	2.877	2.511	2.786	2.166	2.384	2.241	2.158	2.475	2.454	1.94	2.514	2.426	2.06	2.532	2.123	2.327	2.291
	-BL	proBSK3Col-0::BSK3-L/BSK3,4,7,8-L7	2.751	2.444	2.659	2.793	2.313	2.25	1.961	2.305	2.617	3.04	2.44	2.419	2.446	2.614	2.34	2.532	3.04	2.631	2.262	2.27
	-BL	proBSK3Col-0::BSK3-L/BSK3,4,7,8-L8	1.811	3.342	2.361	2.328	2.496	2.257	2.228	2.785	2.518	3.265	2.461	2.264	2.729	2.193	2.045	2.546	2.772	1.968	2.524	3.019
	-BL	proBSK3Col-0::BSK3-L/BSK3,4,7,8-L9	2.8	2.348	2.264	2.186	1.897	2.024	2.264	2.756	2.652	2.482	2.37	2.136	1.953	1.967	2.666	2.341	2.3	2.497	2.136	2.537
	-BL	proBSK3Col-0::BSK3-L/BSK3,4,7,8-L10	2.164	2.56	1.854	2.095	2.291	2.081	2.341	2.2	2.461	2.8	2.087	2.172	2.143	1.912	2.408	2.384	2.708	2.594	2.692	2.095
	-BL	proBSK3Col-0::BSK3-L/BSK3,4,7,8-L11	2.257	2.328	2.038	2.489	2.609	2.476	2.546	2.609	3.198	2.123	2.474	1.798	2.602	2.466	2.92	2.15	2.321	2.56	2.722	2.672
	-BL	proBSK3Col-0::BSK3-L/BSK3,4,7,8-L12	2.264	2.779	2.081	2.179	1.826	2.425	2.003	2.242	1.84	2.496	2.186	2.277	2.172	2.433	2.285	2.452	2.017	2.489	2.243	2.405
	-BL	proBSK3Col-0::BSK3-L/BSK3,4,7,8-L13	2.059	2.199	2.545	1.932	2.319	1.841	2.365	1.863	2.51	1.777	2.51	2.242	2.278	2.228	2.313	2.145	1.967	2.024	2.115	2.017
	-BL	proBSK3Col-0::BSK3-L/BSK3,4,7,8-L14	1.918	2.525	2.772	2.305	2.891	2.045	1.975	2.066	2.367	2.487	2.496	2.115	2.411	2.44	2.581	2.532	2.426	2.496	2.193	2.497
	+BL	Col-0	5.119	5.281	5.886	5.628	5.367	5.98	5.147	5.798	5.492	5.393	6.388	5.866	4.52	6.311	5.416	5.259	7.192	5.472	7.39	6.376	5.526	5.732	6.479	5.329	7.507	6.509	5.754	6.409	6.459	5.732	5.754	5.777	7.086	7.05	6.961	6.008	6.997	6.016	6.214	5.19	5.662	5.641	5	5.593	5.301	5.739	5.702
	+BL	bsk3,4,7,8	1.728	1.728	1.862	2.222	1.558	1.474	1.177	1.339	2.2	1.911	1.875	1.636	2.891	2.891	1.918	2.426	1.833	1.657	1.742	1.931	2.644	2.354	2.313	2.002	2.32	1.967	2.362	2.038	1.516	2.024	3.053	2.377	2.221	2.178	1.881	1.707	1.735	1.996	1.832	1.749	1.623	2.326	1.623	2.002	2.073	1.474	1.537
	+BL	proBSK3Col-0::BSK3-P/BSK3,4,7,8-L1	3.194	3.376	2.489	3.553	4.921	2.313	2.51	2.798	5.5	3.362	2.341	2.669	3.857	3.146	3.589	4.627	4.089	4.76	4.371	4.238	4.26	3.519	4.554	3.764	2.44	5.411	3.688	4.8	4.189	3.201	3.977
	+BL	proBSK3Col-0::BSK3-P/BSK3,4,7,8-L2	2.01	2.742	2.828	2.116	2.496	2.481	2.348	1.614	1.798	2.34	2.496	2.8	2.404	3.152	2.82	2.086	2.206	2.869	2.236	3.905	3.476	2.869	2.713	3.405	2.869	3.173	3.828	3.108	2.369	2.701	3.068
	+BL	proBSK3Col-0::BSK3-P/BSK3,4,7,8-L3	2.616	2.889	3.067	2.192	1.811	4.492	2.666	2.953	3.92	2.311	5.641	2.848	3.467	2.087	4.603	3.06	2.986	4.117	2.996	3.421	4.849	4.669	4.746	2.715	3.679	2.545	3.405	4.124	4.103	3.336	6.15
	+BL	proBSK3Col-0::BSK3-P/BSK3,4,7,8-L4	5.966	5.755	5.832	2.631	4.437	5.739	3.327	6.273	4.662	6.163	5.283	6.431	4.274	5.396	3.476	5.871	5.915	5.039	3.046	4.073	5.462	5.697	5.044	3.659	3.949	6.531	5.742	6.269	5.255	5.084	3.992
	+BL	proBSK3Col-0::BSK3-P/BSK3,4,7,8-L5	3.378	3.384	2.905	3.052	2.468	2.109	2.974	2.234	2.285	3.511	1.566	2.368	2.658	2.094	3.658	3.208	3.576	2.258	2.708	2.178	3.144	3.258	3.01	2.454	2.904	3.518	3.433	2.665	2.437	3.3	2.623
	+BL	proBSK3Col-0::BSK3-P/BSK3,4,7,8-L6	2.722	2.236	3.906	2.862	2.466	2.017	2.758	3.356	3.322	4.802	3.488	2.256	3.469	3.173	2.982	4.458	2.523	3.59	4.23	4.358	4.239	5.217	4.054	3.187	4.647	2.99	1.968	3.482	2.736	2.545	3.321
	+BL	proBSK3Col-0::BSK3-P/BSK3,4,7,8-L7	2.143	2.384	2.221	2.517	3.18	2.108	2.22	3.067	2.834	2.516	2.581	2.072	3.497	3.004	2.792	3.703	3.144	3.49	5.008	3.039	3.032	2.116	3.293	2.693	4.59	2.439	2.207	2.842	3.088	2.87	3.292
	+BL	proBSK3Col-0::BSK3-P/BSK3,4,7,8-L8	3.682	5.298	3.378	4.259	3.575	4.344	2.114	4.695	5.317	5.6	5.931	2.284	4.88	2.285	4.344	5.601	6.112	5.994	5.618	3.356	4.281	4.005	3.857	4.597	6.175	5.361	5.5	4.661	5.142
	+BL	proBSK3Col-0::BSK3-P/BSK3,4,7,8-L9	1.833	2.496	2.264	2.08	2.573	2.763	2.933	2.962	2.023	2.749	3.181	2.871	3.039	2.99	2.234	3.604	2.934	2.68	2.862	3.3	3.343	3.609	3.294	2.926	2.608	2.32	2.722	2.786
	+BL	proBSK3Col-0::BSK3-P/BSK3,4,7,8-L10	4.683	4.152	5.29	3.943	4.944	2.779	3.384	3.342	4.951	6.236	4.534	3.696	4.648	2.659	4.267	5.311	3.905	4.217	4.903	3.356	6.015	6.084	2.94	5.786	3.716	3.519	4.103	5.194	4.846	6.34	5.83
	+BL	proBSK3Col-0::BSK3-P/BSK3,4,7,8-L11	2.778	2.164	3.594	3.83	4.314	4.746	2.631	5.266	3.913	3.328	2.445	3.548	2.92	3.293	3.722	5.352	3.78	3.723	4.909	5.331	3.582	5.243	4.647	3.568	3.314	4.006	4.957	3.391	2.983	5.545	3.689
	+BL	proBSK3Col-0::BSK3-P/BSK3,4,7,8-L12	5.855	5.485	4.478	5.252	4.294	5.436	5.184	5.36	3.688	5.092	4.717	5.824	4.844	5.527	5.252	5.585	4.751	4.485	6.981	5.226	5.254	5.344	4.36	7.974	4.125	5.424	7.27	7.698	7.353	6.868	5.675
	+BL	proBSK3Col-0::BSK3-P/BSK3,4,7,8-L13	2.651	3.059	1.982	2.595	2.574	3.201	2.786	4.14	6.043	3.102	4.393	2.736	3.214	2.799	3.491	5.331	2.891	4.004	2.432	3.378	2.811	2.51	3.04	3.159	3.703	2.885	3.735	2.516	2.166	3.454	3.251
	+BL	proBSK3Col-0::BSK3-P/BSK3,4,7,8-L14	3.489	4.768	6.973	4.97	5.535	5.105	4.735	2.743	4.435	4.844	5.203	3.983	3.777	5.907	2.396	2.532	4.548	4.322	4.646	5.21	6.376	5.272	6.047	5.429	4.923	3.13	6.26	4.253	3.602	3.349	4.513
	+BL	proBSK3Col-0::BSK3-L/BSK3,4,7,8-L1	3.715	4.759	2.356	3.308	2.715	3.618	5.516	6.607	4.853	5.881	5.593	5.163	4.09	5.626	4.104	3.173	2.799	4.435	3.568	2.059	3.341	3.407	3.83	2.778	3.61	3.686	3.018	2.667	3.878	2.799	2.793	3.568	3.553	5.303	3.611	5.12	4.26	4.541	4.741	3.751	3.222	3.385	2.848	2.771
	+BL	proBSK3Col-0::BSK3-L/BSK3,4,7,8-L2	3.096	2.905	4.774	5.683	5.79	4.421	5.189	4.927	5.469	4.59	5.625	3.843	3.513	5.77	5.599	4.154	3.766	3.948	3.927	3.32	4.008	5.106	4.464	4.104	2.876	3.879	3.843	4.49	4.498	5.259	3.44	5.643	3.8	5.776	4.188	7.448	5.973	2.997	3.624	3.419	3.865	3.54	3.59	5.351
	+BL	proBSK3Col-0::BSK3-L/BSK3,4,7,8-L3	2.743	4.026	3.118	4.703	2.764	3.244	2.405	3.215	3.033	2.777	3.792	5.65	3.604	4.344	3.188	5.013	4.455	3.031	2.891	5.916	3.455	3.49	3.819	2.863	3.512	5.311	5.783	5.041	6.488	5.431	2.953	2.842	4.218	6.826	5.704	6.791	3.703	3.329	3.308	3.906	2.884	3.822	4.923	4.168
	+BL	proBSK3Col-0::BSK3-L/BSK3,4,7,8-L4	2.666	4.229	2.926	3.314	3.427	2.913	2.601	2.722	2.426	2.876	3.243	5.098	3.449	3.771	3.771	3.477	4.979	3.786	4.132	2.574	2.658	3.215	2.869	3.3	2.743	4.117	3.887	4.62	3.519	2.99	3.449	4.153	4.436	5.697	5.485	3.484
	+BL	proBSK3Col-0::BSK3-L/BSK3,4,7,8-L5	6.409	7.042	6.376	6.797	6.528	6.544	6.142	6.178	6.226	6.72	7.39	8.036	7.899	7.786	6.184	6.81	7.532	7.582	6.144	6.362	7.657	6.037	6.762	7.963	7.039	7.624	7.321	8.449	5.317	7.059	6.1
	+BL	proBSK3Col-0::BSK3-L/BSK3,4,7,8-L6	6.515	5.275	5.493	5.388	4.505	4.787	5.875	6.325	5.298	5.753	5.093	6.684	6.864	6.495	6.789	7.278	6.539	6.889	7.435	7.644	7.561	6.457	6.22	7.272	7.22	7.003	6.981	6.178	6.727	5.372	6.128	8.032	6.835	7.498	8.146	6.065	6.748	8.398	7.573	8.928	6.023	7.221
	+BL	proBSK3Col-0::BSK3-L/BSK3,4,7,8-L7	6.12	7.504	5.219	6.262	5.058	7.481	7.27	5.832	8.236	7.419	6.65	7.607	7.002	7.827	8.886	6.326	7.658	6.728	7.107	7.814	7.949	8.003	7.326	8.089	6.556	8.504	8.966	7.236	6.24	7.228	8.476	7.794	8.675	5.931	8.464	7.278	8.548	7.101	7.25	7.538
	+BL	proBSK3Col-0::BSK3-L/BSK3,4,7,8-L8	7.137	7.037	6.062	7.159	6.911	7.032	4.88	6.841	4.42	7.074	6.283	5.583	6.05	4.323	5.111	3.927	7.954	7.03	6.065	7.264	6.424	6.257	6.593	6.439
	+BL	proBSK3Col-0::BSK3-L/BSK3,4,7,8-L9	8.038	6.437	6.57	5.599	6.694	7.663	6.813	7.764	7.594	5.776	7.328	5.86	6.213	5.233	7.002	9.014	9.542	9.843	8.033	6.226	6.778	9.876	6.607	7.438	6.084	6.755	8.64	8.116	6.411	6.536	7.101	6.588	7.386	6.999
	+BL	proBSK3Col-0::BSK3-L/BSK3,4,7,8-L10	4.534	6.355	3.675	3.624	6.389	6.423	5.471	5.522	5.763	5.154	3.498	4.118	6.164	4.09	3.976	5.472	4.732	4.49	4.202	4.894	3.477	3.766	5.795	3.553	3.082	3.583	4.634	7.073	4.175	4.279	3.92	5.436	6.236	6.658	4.563	6.044	6.544	5.605	6.028	7.462	5.861
	+BL	proBSK3Col-0::BSK3-L/BSK3,4,7,8-L11	3.716	6.437	7.156	5.917	7.836	5.027	5.607	7.709	5.809	6.601	6.679	5.833	6.227	6.811	5.592	7.461	7.058	6.325	7.221	5.711	7.743	5.337	7.942	7.041	6.83	7.375	5.752	7.705	7.294	6.63	8.44	7.702	7.644	6.917	8.229	8.137	7.107	5.24	5.887	7.404	7.84	7.233	7.772	6.763
	+BL	proBSK3Col-0::BSK3-L/BSK3,4,7,8-L12	5.612	4.124	3.687	4.351	3.729	3.448	3.259	3.568	3.976	3.433	3.808	3.256	3.455	4.392	3.575	4.14	4.514	3.652	3.829	4.774	3.117	3.491	3.427	3.179	3.971	3.893	4.852	3.526	4.236	5.655	3.941	4.188	4.066	5.867	4.716	4.301	3.785	4.062
	+BL	proBSK3Col-0::BSK3-L/BSK3,4,7,8-L13	7.438	6.395	6.981	6.423	6.699	7.968	7.099	6.253	6.973	6.556	5.902	7.803	7.551	7.622	7.031	8.284	7.163	6.932	8.264	6.261	7.285	6.89	8.159	6.945	6.742	6.647	6.1	6.289	6.232	6.858	7.92	8.209	8.222	7.912	8.505	7.279	8.243
	+BL	proBSK3Col-0::BSK3-L/BSK3,4,7,8-L14	4.696	7.767	5.479	3.899	5.294	6.492	6.239	5.72	7.255	5.106	8.038	6.417	7.714	8.272	5.696	6.571	7.258	6.774	8.172	7.219	5.485	5.557	8.934	7.574	6.847	8.057	6.742	8.369	7.496	7.617	5.909
Fig. 4d and e	Genotype	AA319	Root (+BL/-BL)	Hypocotyl (+BL/-BL)
	Aa-0	L	0.409526	3.04592
	Ca-0	L	0.560499	2.54763
	Chat-1	L	0.443337	3.37213
	Col-0	L	0.38988	3.45086
	Edi-0	L	0.437514	3.15275
	Est-1	L	0.450996	2.63389
	Gel-1	L	0.513391	2.8922
	Gu-0	L	0.425932	2.83748
	Ha-0	L	0.459702	3.15763
	Kil-0	L	0.415322	2.83875
	Kl-5	L	0.333342	3.04087
	Mz-0	L	0.46289	2.9566
	Nw-0	L	0.383853	3.13238
	Old-1	L	0.42513	3.24178
	Ove-0	L	0.376115	3.06346
	Pna-10	L	0.464433	3.66831
	Ren-1	L	0.392362	2.65704
	Rhen-1	L	0.485686	2.90226
	RRS-10	L	0.436117	2.97233
	Sq-8	L	0.396032	2.93327
	Tha-1	L	0.590309	2.95213
	Ull-2-5	L	0.550299	2.09851
	WAR	L	0.433051	2.95947
	Ws-2	L	0.343052	2.94266
	Ei-2	L	0.514943	3.22529
	Mnz-0	L	0.42347	3.07184
	Ven-1	L	0.454418	2.93782
	Bla-1	P	0.665598	2.20469
	Bor-1	P	0.506319	2.58302
	Bor-4	P	0.585499	2.384
	Bur-0	P	0.547128	1.99701
	Duk	P	0.608123	2.46155
	En-1	P	0.408163	2.36879
	Est-0	P	0.395304	2.64802
	Jl-3	P	0.509468	2.90781
	Lp2-6	P	0.416197	3.3225
	Rak-2	P	0.487476	2.83341
	Rmx-A02	P	0.424563	2.81073
	Rsch-4	P	0.38704	2.26517
	Shahdara	P	0.505665	2.36651
	Tscha-1	P	0.426429	2.07031
	Ty-0	P	0.547127	2.34779
	Ull2-3	P	0.53442	2.12767
	Van-0	P	0.409066	2.30519
	Ws-0	P	0.534616	2.2701
	Zdr-1	P	0.499272	1.88198
	Tsu-0	P	0.46025	2.33953
	Wa-1	P	0.37434	2.20911
	Ri-0	P	0.480357	2.72492
	Tu-0	P	0.48842	2.26327
	Kas-2	P	0.533412	2.88225
	Tsu-1	P	0.459238	2.03446
	Co	P	0.475805	2.81786
	Bs-1	P	0.470034	2.81776
	Sorbo	P	0.638098	2.84967
	An-1	P	0.492131	2.68304
Fig. 4g	Primary root length (cm)
	Genotype	Plant 1	Plant 2	Plant 3	Plant 4	Plant 5	Plant 6	Plant 7	Plant 8	Plant 9	Plant 10	Plant 11	Plant 12	Plant 13	Plant 14	Plant 15	Plant 16	Plant 17	Plant 18	Plant 19	Plant 20	Plant 21	Plant 22	Plant 23	Plant 24	Plant 25	Plant 26	Plant 27	Plant 28	Plant 29	Plant 30	Plant 31	Plant 32	Plant 33	Plant 34	Plant 35	Plant 36	Plant 37	Plant 38	Plant 39	Plant 40	Plant 41	Plant 42	Plant 43	Plant 44	Plant 45	Plant 46	Plant 47	Plant 48
	Col-0	1.3837	1.1611	1.3789	1.3027	1.2464	1.2639	1.4255	1.5053	1.6886	1.4898	1.2499	1.4128	1.3494	1.3645	1.1749	1.3124	1.5439	1.3125	1.2496	1.2343	1.3916	1.3161	1.1768	1.3705	1.3084	1.2294	1.3055	1.2471	1.3147	1.3093	1.2895	1.2334	1.338	1.4072	1.5843	1.5922	1.4546	1.4518	1.4151	1.5378	1.5153	1.3896	1.7573	1.614	1.5406	1.5787	1.2556	1.3578
	bsk3,4,7,8	1.1921	0.9171	0.9184	0.9802	0.9707	0.8859	1.0003	1.0256	1.0384	1.0215	1.0109	1.0369	1.0031	1.1654	0.9063	0.9613	0.8655	0.9368	0.8126	0.957	1.0136	0.8485	0.9598	1.1582	0.9478	0.9874	1.0228	1.1728	1.0658	0.95	0.984	1.1109	1.0633	0.893	1.0212	1.0183	0.9886	1.1008	1.0679	0.9985	1.077	1.1523	1.0551	1.1213	1.0798	1.0226	1.0923	0.9769
	35S::BSK3-P/bsk3,4,7,8-L1	1.4403	1.7169	1.446	1.4156	1.4261	1.4885	1.5647	1.5545	1.523	1.3269	1.5356	1.4149	1.4525	1.4736	1.4806	1.5242	1.5454	1.4644	1.4974	1.5696	1.4458	1.3472	1.4765	1.5271	1.5112	1.2188	1.5489	1.5227	1.6766	1.5298	1.4379	1.4974	1.3808	1.4098	1.4439	1.4628	1.3596	1.4304	1.5774	1.2844	1.5446	1.5147	1.3501	1.227	1.3456	1.5224	1.4462	1.4248
	35S::BSK3-P/bsk3,4,7,8-L2	1.2205	1.3155	1.2669	1.2888	1.3531	1.3628	1.343	1.4199	1.4734	1.4184	1.3134	1.245	1.331	1.2669	1.4109	1.3227	1.2611	1.2866	1.3352	1.2774	1.2007	1.1358	1.1517	1.1928	1.1841	1.1685	1.4205	1.1216	1.1821	1.2823	1.3763	1.2349	1.4277	1.2568	1.3063	1.1532	1.1272	1.1877	1.185	1.3043	1.2307	1.1913	1.2934
	35S::BSK3-P/bsk3,4,7,8-L3	1.4974	1.6702	1.7909	1.7576	1.9187	1.7512	1.5425	1.7568	1.5905	1.8043	1.6274	1.7732	1.663	1.8477	1.5453	1.4386	1.4233	1.613	1.8168	1.7293	1.6178	1.7182	1.6314	1.7978	1.6751	1.5046	1.6317	1.6894	1.614	1.6099	1.5695	1.6337	1.5403	1.5751	1.6317	1.7818	1.6253	1.5428	1.7014
	35S::BSK3-P/bsk3,4,7,8-L4	1.645	1.5426	1.6687	1.6446	1.4136	1.7063	1.5625	1.566	1.4292	1.6676	1.5216	1.4053	1.3368	1.5173	1.4134	1.5186	1.319	1.2661	1.5194	1.3946	1.4045	1.3317	1.3297	1.3444	1.2845	1.3155	1.2625	1.2349
	35S::BSK3-P/bsk3,4,7,8-L5	1.6431	1.6061	1.9503	1.4363	1.7533	1.5977	1.2894	1.3973	1.4141	1.6731	1.5849	1.4467	1.5939	1.098	1.5762	1.4454	1.5078	1.3128	1.2421	1.269	1.4598	1.293	1.5777	1.6028	1.5823	1.5582	1.5181	1.5885	1.4333	1.506	1.6603	1.5497	1.7127	1.2832	1.5278	1.4891	1.4771	1.3832	1.3869	1.6085	1.5003	1.4487	1.7142	1.6931
	35S::BSK3-P/bsk3,4,7,8-L6	1.4269	1.4382	1.4148	1.4277	1.3339	1.437	1.2844	1.3677	1.142	1.1703	1.1263	1.2557	1.1802	1.4008	1.2427	1.3586	1.3445	1.2662	1.244	1.4728	1.2705	1.3156	1.4636	1.5362	1.3056	1.3944	1.3296	1.2561	1.4005	1.3154	1.1433	1.2793	1.1731	1.2435	1.0137	1.072
	35S::BSK3-P/bsk3,4,7,8-L7	1.345	1.3304	1.2683	1.4552	1.6702	1.5883	1.6901	1.717	1.7279	1.7656	1.6358	1.4056	1.2322	1.5568	1.6521	1.7853	1.5518	1.2963	1.6028	1.2794	1.5038	1.677	1.6082	1.5665	1.4285	1.4658	1.5011	1.5434	1.3967	1.4664	1.4607	1.413	1.5036	1.2027	1.4785	1.3699	1.4545	1.3424	1.4834	1.3692	1.401
	35S::BSK3-P/bsk3,4,7,8-L8	1.2265	1.0998	1.1319	1.1151	1.1892	1.2429	1.0794	1.0045	1.2414	1.2272	1.2401	1.2662	1.0508	1.1406	1.1793	1.2802	1.2406	1.235	1.2914	1.3254	1.1928	1.2479	1.1857	1.0439	1.1483	1.2391	1.1574	1.1688	1.5	1.4078	1.3656	1.1998	1.1266	1.161	1.001	1.1095	1.1046
	35S::BSK3-P/bsk3,4,7,8-L9	1.2195	1.1759	1.2288	1.2038	1.2613	1.3966	1.3332	1.3055	1.2612	1.2081	1.2563	1.1187	1.2018	1.2616	1.3972	1.2356	1.3302	1.2334	1.2455	1.3641	1.2789	1.4219	1.3781	1.4212	1.3736	1.1333	1.3274	1.3571	1.3465	1.1439	1.28	1.2723	1.3015	1.2837	1.3538	1.3298	1.4038	1.4228	1.4141	1.3805	1.3373	1.5632	1.4053	1.4545	1.477	1.4073	1.4247	1.4673
	35S::BSK3-P/bsk3,4,7,8-L10	1.5818	1.3381	1.5293	1.372	1.1975	1.2563	1.1842	1.453	1.4192	1.5143	1.4912	1.3635	1.2563	1.3097	1.2226	1.2012	1.3071	1.2781	1.3153	1.0841	1.5605	1.5393	1.4307	1.374	1.4382	1.4024	1.3606	1.4567	1.4906	1.3486	1.4511	1.4926	1.5018	1.535	1.4206	1.4516	1.3431	1.4129	1.3719
	35S::BSK3-P/bsk3,4,7,8-L11	1.2513	1.5673	1.3523	1.1802	1.6824	1.707	1.4361	1.2951	1.6334	1.202	1.2887	1.5837	1.5404	1.5228	1.1716	1.5631	1.3479	1.2515	1.2246	1.1491	1.3727	1.4504	1.3587	1.5336	1.4772	1.3403	1.3988	1.424	1.446	1.3269	1.3994	1.3705	1.3621	1.3346	1.3869	1.3346	1.2894	1.4318	1.4355
	35S::BSK3-P/bsk3,4,7,8-L12	1.4184	1.5129	1.216	1.2311	1.1816	1.233	1.3876	1.221	1.4282	1.3956	1.2371	1.3522	1.4479	1.4107	1.4297	1.3607	1.2344	1.3584	1.3183	1.4664	1.2795	1.2731	1.1999	1.1526	1.2667	1.1195	1.1998	1.2337	1.3523	1.3783	1.3438	1.3945
	35S::BSK3-P/bsk3,4,7,8-L13	1.4559	1.2702	1.7853	1.8018	1.448	1.4903	1.5398	1.4163	1.4991	1.4616	1.288	1.3281	1.3345	1.1948	1.2086	1.175	1.3111	1.597	1.6597	1.6202	1.6923	1.5723	1.6557	1.611	1.6936	1.6033	1.5518	1.4489	1.5508	1.4482	1.4616	1.4326	1.4751	1.4171	1.6176	1.7064	1.6302
	35S::BSK3-P/bsk3,4,7,8-L14	1.5	1.2243	1.1308	1.3156	1.2071	1.1695	1.2449	1.192	1.2156	1.1585	1.4835	1.5307	1.3345	1.25	1.5278	1.2442	1.4262	1.4615	1.3732	1.3247	1.3432	1.3691	1.4593	1.3919	1.3566	1.3325	1.2578	1.3007	1.2556	1.2718	1.2319	1.2	1.2675	1.2218	1.2394	1.16	1.1907	1.197	1.2138	1.2472
	35S::BSK3-P/bsk3,4,7,8-L15	1.1976	1.2726	1.1844	1.0877	1.3374	1.3555	1.3086	1.3297	1.2441	1.3769	1.3417	1.3296	1.3558	1.2223	1.3594	1.3149	1.2147	1.2535	1.2436	1.1589	1.2703	1.2456	1.2436	1.5954	1.1947	1.3499	1.3381	1.0607	1.1448	1.0616	1.0868	1.1498	1.0016	1.252	1.1376	1.1502	1.134
	35S::BSK3-P/bsk3,4,7,8-L16	1.359	1.4015	1.4129	1.384	1.3876	1.3543	1.3232	1.3685	1.4905	1.3149	1.3406	1.3642	1.1569	1.3072	1.2513	1.288	1.2676	1.2429	1.341	1.336	1.3775	1.3787	1.4546	1.3635	1.3014	1.2979	1.4692	1.3008	1.5172	1.3138	1.2595	1.2528	1.1705	1.2344	1.2182	1.161
	35S::BSK3-P/bsk3,4,7,8-L17	1.4316	1.1884	1.1222	1.3422	1.1835	1.1369	1.292	1.2877	1.4775	1.2258	1.2222	1.1864	1.1437	1.163	1.357	1.0937	1.1769	1.0679	1.1671	1.1268	1.216	1.1836	1.1554	1.1991	1.0135	1.0031	1.0383	1.0072	1.0417	1.122	1.0958	1.1672	1.0223	1.1406	1.2255	1.3542	1.1292	1.1687	1.2408	1.1512	1.1731	1.2401	1.2098	1.259	1.3077	1.1693	1.3311	1.24
	35S::BSK3-L/bsk3,4,7,8-L1	1.2804	1.2477	1.0863	1.1695	1.0708	1.2805	1.3536	1.216	1.232	1.1485	1.1548	1.1879	1.0525	1.2012	1.2866	1.2068	1.3549	1.2012	1.0981	1.0912	1.0744	1.0715	1.1568	1.2477	1.1326	1.0123	1.0298	1.1964	1.1194	1.1363	1.4193	1.4862	1.3262	1.1122	1.2351	1.1207	1.0853	1.2526	1.3255	1.3238	1.2261	1.2834	1.1871	0.9841	1.2096	1.2377	1.2307	1.2168
	35S::BSK3-L/bsk3,4,7,8-L2	1.1829	1.1264	1.2839	1.2279	1.2078	1.2381	1.1329	1.2196	1.3451	1.1294	1.2345	1.0398	1.1505	0.9812	1.0349	1.1405	1.0658	1.0066	1.0086	1.046	1.0785	0.9636	1.278	1.1759	1.2829	0.9635	1.0473	1.2611	1.2475	1.3063	1.1382	1.2341	1.1603	0.888	1.0727
	35S::BSK3-L/bsk3,4,7,8-L3	1.1823	1.4286	1.3288	1.2846	1.1781	1.1949	0.9508	1.2679	1.0537	1.4481	1.4803	1.395	1.3688	1.5467	1.5063	1.5066	1.4189	1.2975	1.4303	1.2698	1.3426	1.5291	1.4061	1.4685	1.3533	1.4566	1.2737	1.1159	1.0455	1.1409	1.188	1.1287	1.1949	1.3472	1.1871	1.3895	1.0692	1.2231	1.3509	1.3277	1.4002	1.2964	1.4144	1.1943	1.2063	1.3275	1.3177	1.274
	35S::BSK3-L/bsk3,4,7,8-L4	1.4545	1.53	1.4212	1.1566	1.4783	1.5208	1.4327	1.3407	1.4045	1.3945	1.4359	1.2428	1.2821	1.5221	1.5665	1.2358	1.3648	1.3556	1.4937	1.3875	1.467	1.3193	1.0826	1.221	1.4746	1.2534	1.3562	1.2237	1.2427	1.2846	1.3573	1.2146	1.0654	1.3198	1.159	1.1675	1.1384	1.2085	1.1526	1.166	1.2344	1.2041	1.0649	1.1555	1.2782	1.1689	1.0913	1.2464
	35S::BSK3-L/bsk3,4,7,8-L5	1.4572	1.458	1.5696	1.1397	1.6075	1.2604	1.5806	1.4994	1.3889	1.5653	1.199	1.1221	1.1272	1.3421	1.3894	1.2048	1.2951	1.1946	1.2983	1.2491	1.1926	1.2203	1.3945	1.1651	1.1412	1.1026	1.3105	1.0712	1.1082	1.0765	1.1405	1.1378	1.0826	1.214	1.1766	1.1849	1.2787	1.2107	1.1779	1.1704	1.3593	1.2203	1.2513	1.1448	1.2676	1.2259	1.0511	1.3191
	35S::BSK3-L/bsk3,4,7,8-L6	1.417	1.3538	1.2941	1.2216	1.2301	1.273	1.2253	1.2694	1.349	1.247	1.1509	1.2961	1.3149	1.2154	1.2703	1.1801	1.1735	1.6379	1.2767	1.2865	1.317	1.0983	1.3083	1.2683	1.3215	1.249	1.328	1.2462	1.4552	1.1836	1.3092	1.135	1.118	1.0721	1.0961	1.2463	1.3555	1.1583	1.0819	1.0651	1.1242	1.1577	1.1794	1.2089	1.1668	1.1632	1.1554	1.0771
	35S::BSK3-L/bsk3,4,7,8-L7	1.3691	1.1695	1.3077	1.3464	1.3296	1.4255	1.451	1.3944	1.369	1.448	1.5689	1.4438	1.5374	1.4606	1.367	1.2288	1.4516	1.2158	1.408	1.2125	1.2021	1.3925	1.2137	1.3028	1.2294	1.2159	1.1363	1.307	1.2175	1.2492	1.1919	1.1595	1.2387	1.2292	1.358	1.5597	1.4371	1.3932	1.341	1.4383	1.4701	1.2395	1.4102	1.2387	1.3346	1.2077	1.2633	1.2364
	35S::BSK3-L/bsk3,4,7,8-L8	1.2517	1.2074	1.3002	1.305	1.3263	1.0323	1.465	1.4676	1.2139	1.1186	0.993	1.1378	1.1074	1.137	0.981	1.1475	1.0714	1.1057	1.0684	1.1158	1.1534	1.1745	1.2852	1.0085	0.9996	1.0961	1.154	1.1831	1.3008	1.2359	1.1316	1.2957	1.175	1.1265	1.3338	1.159	1.2097	1.2252	1.3332
	35S::BSK3-L/bsk3,4,7,8-L9	1.2809	1.2364	1.1819	1.1834	1.2477	1.5034	1.1819	1.3043	1.5764	1.2809	1.6109	1.7014	1.0664	1.2609	1.2738	1.3098	1.2231	1.2187	1.2858	1.0657	1.0468	1.233	1.4528	1.5193	1.2084	1.2344	1.4579	1.4966	1.2172	1.1159	1.2605	1.2039	1.2597	1.2529	1.0905	1.2796	1.5467	1.2102	1.1181	1.087	1.0896	1.1159	1.1519	1.0899	1.2303	1.1376	1.2421	1.0306
	35S::BSK3-L/bsk3,4,7,8-L10	1.2944	1.1541	1.2414	1.142	1.3339	1.1673	1.1173	1.3042	1.1616	1.0975	1.1051	1.1179	1.175	1.3126	1.2596	1.338	1.1486	1.2463	1.1728	1.116	1.2309	1.1032	1.0546	1.1737	1.1153	1.0032	1.0396	1.2053	1.182	1.2049	1.2112	1.48	1.2103	1.2332	1.0165	1.0652	1.1461	1.1202	1.1984	1.088	1.0383	1.1596	1.0588	1.2076	1.1703	1.1738	1.2325	1.0511
	35S::BSK3-L/bsk3,4,7,8-L11	1.1822	0.9974	0.8972	1.0305	0.9666	1.1879	1.0156	1.1377	1.233	1.35	1.2089	1.2294	1.4355	1.3191	1.3881	1.1413	0.9642	1.0698	1.1517	1.1729	1.4296	1.2752	1.2452	0.9791	1.0222	1.1696	1.2118	1.1222	1.1075	1.343	1.1054	1.1866	1.178	1.2182	1.0369	1.1023	1.1681	1.1046	1.1652	1.1562	1.1702	1.1047	1.1668
	35S::BSK3-L/bsk3,4,7,8-L12	1.3486	1.4312	1.2004	1.2054	1.098	1.1729	1.1659	1.1484	1.1992	1.2589	1.321	1.0278	1.135	1.3097	1.2393	1.2564	1.152	1.2858	1.2528	1.2189	1.3028	1.2733	1.1802	1.2761	1.2722	1.2166	1.2258	1.046	1.1326	1.0558	1.1256	1.0481	1.1477	1.0087	1.1695
	35S::BSK3-L/bsk3,4,7,8-L13	1.0014	1.511	1.347	1.1596	1.5082	0.9303	1.1039	1.118	1.3542	1.3057	0.9481	1.0812	1.075	1.0395	1.3436	1.1249	1.2117	1.1206	1.1321	1.1447	1.2422	1.4607	1.1653	1.3337	1.1906	1.142	1.1925	1.2097	1.137	1.2032	1.1173	1.2456	1.1977	1.1983	1.1625	1.0573	1.1456	1.115	1.1406	1.2647	1.0637	1.1351	1.1764	1.0884
	35S::BSK3-L/bsk3,4,7,8-L14	1.3	1.2363	1.0374	1.185	1.3132	1.5418	1.4272	1.1044	1.1223	1.1356	1.2258	1.1893	1.1116	1.1108	1.1094	1.114	1.0353	1.0692	1.0958	1.2505	1.1892	1.0757	1.2089	1.1736	1.06	1.0665	0.9973	1.1293	1.1462	1.121	1.2174	1.2365	1.2181	1.1448	1.2287	1.2068	1.205	1.2471	1.0912	1.0129	1.0863	1.1885	1.2096	1.2181	1.079	1.1221
	35S::BSK3-L/bsk3,4,7,8-L15	1.237	1.4451	1.1547	1.2032	1.1159	1.1145	1.3049	1.4007	1.36	1.2838	1.2435	1.1326	1.0776	1.259	1.2732	1.2188	1.0973	1.2584	1.0501	1.1165	1.2349	1.13	1.0736	1.0763	1.1956	0.9889	1.1568	1.1315	1.0714	0.9578	0.9538	1.02	1.0919	1.1885	1.2341	1.1772	1.1977	1.1865	1.1547	1.1294	1.2097	1.1899	1.2543
	35S::BSK3-L/bsk3,4,7,8-L16	1.3419	1.1094	1.0785	1.2258	1.3711	1.1256	1.189	1.0641	1.2624	1.1977	1.277	1.1546	1.1665	1.1039	1.194	1.2851	1.0579	0.9443	1.1721	1.2331	1.0386	1.1243	1.0448	1.2732	1.1434	1.1717	1.2196	1.1993	1.1349	1.192	1.063	0.9339	1.0006	1.0494	1.0242	0.9524	1.1236	1.1534	1.1216	1.1096
	35S::BSK3-L/bsk3,4,7,8-L17	1.1869	1.0996	1.197	1.3146	1.1835	1.2308	1.1453	1.2932	1.0081	1.2056	1.0797	1.2717	1.1996	1.2247	0.931	1.0059	1.1283	1.0375	1.139	1.0635	1.2096	1.1617	1.027	1.0962	1.0777	1.0567	1.1822	1.2759	1.2451	1.1252	1.2139	1.2005	1.1914	0.9785	1.0398	0.9368	1.0418	1.2019	0.9777	1.0821	1.1652	1.1722	0.9608	1.0178	1.0846
Fig. 4g	primary root growth rate (cm/day)
	Genotype	Plant 1	Plant 2	Plant 3	Plant 4	Plant 5	Plant 6	Plant 7	Plant 8	Plant 9	Plant 10	Plant 11	Plant 12	Plant 13	Plant 14	Plant 15	Plant 16	Plant 17	Plant 18	Plant 19	Plant 20	Plant 21	Plant 22	Plant 23	Plant 24	Plant 25	Plant 26	Plant 27	Plant 28	Plant 29	Plant 30	Plant 31	Plant 32	Plant 33	Plant 34	Plant 35	Plant 36	Plant 37	Plant 38	Plant 39	Plant 40	Plant 41	Plant 42	Plant 43	Plant 44	Plant 45	Plant 46	Plant 47	Plant 48
	Col-0	0.36605	0.38895	0.37775	0.31565	0.35375	0.3526	0.3273	0.36895	0.32795	0.4451	0.33755	0.3668	0.3985	0.3579	0.3389	0.33785	0.3329	0.39255	0.41755	0.49645	0.50385	0.39035	0.38325	0.43195	0.4146	0.4269	0.56515	0.452	0.50425	0.42	0.42285	0.377	0.43765	0.4303	0.4609	0.36455	0.4507	0.4938	0.4091	0.40655	0.54875	0.4366	0.549	0.44125	0.50625	0.48135	0.4521	0.4941
	bsk3,4,7,8	0.2451	0.15475	0.21195	0.19115	0.2312	0.25145	0.2585	0.28535	0.2064	0.21725	0.2377	0.26725	0.22745	0.19785	0.2035	0.2486	0.2296	0.2518	0.20315	0.2335	0.2285	0.2394	0.1992	0.268	0.3075	0.2651	0.2736	0.269	0.2867	0.26905	0.29335	0.29275	0.29865	0.2281	0.2944	0.26125	0.2748	0.3167	0.2743	0.24085	0.26835	0.24435	0.2609	0.2973	0.3047	0.31385	0.27335	0.29065
	35S::BSK3-P/bsk3,4,7,8-L1	0.37285	0.35055	0.3329	0.3738	0.33955	0.33465	0.407	0.36575	0.3287	0.292	0.322	0.3622	0.34235	0.34275	0.3654	0.3499	0.33545	0.3303	0.34505
	35S::BSK3-P/bsk3,4,7,8-L2	0.29825	0.31525	0.31665	0.3068	0.29945	0.32615	0.31985	0.3442	0.33405	0.2857	0.29265	0.3015	0.23515	0.2718	0.2828	0.31275	0.32025	0.2934	0.3078	0.31245	0.34735	0.3022	0.3076
	35S::BSK3-P/bsk3,4,7,8-L3	0.3847	0.3759	0.39305	0.4063	0.40025	0.35545	0.30855	0.3664	0.4165	0.39855	0.35585	0.42	0.36395	0.39355	0.3347	0.34635	0.34625	0.3629	0.34625	0.38815
	35S::BSK3-P/bsk3,4,7,8-L4	0.35835	0.3319	0.31125	0.31735	0.2803	0.30185	0.2977	0.32725	0.3287	0.35545	0.3151	0.3502	0.3273	0.35125	0.2881	0.2991
	35S::BSK3-P/bsk3,4,7,8-L5	0.3315	0.40065	0.3691	0.3598	0.35625	0.3428	0.39245	0.37905	0.37845	0.3677	0.36985	0.45685	0.37555	0.36745	0.39455	0.38515	0.3699	0.3477	0.3974	0.3734
	35S::BSK3-P/bsk3,4,7,8-L6	0.31915	0.3358	0.2877	0.3233	0.3019	0.3273	0.2561	0.36085	0.30855	0.30635	0.29445	0.36145	0.33045	0.33785	0.33665	0.2972	0.35475	0.2878	0.3343	0.33675	0.31705	0.32055
	35S::BSK3-P/bsk3,4,7,8-L7	0.43325	0.4101	0.40275	0.40825	0.40375	0.41855	0.42675	0.37655	0.3371	0.3247	0.38585	0.36425	0.3914	0.42815	0.4101	0.36645	0.33115
	35S::BSK3-P/bsk3,4,7,8-L8	0.3347	0.30685	0.379	0.3707	0.36815	0.3181	0.3414	0.33155	0.3438	0.3568	0.35145	0.38365	0.32445	0.3537	0.3717	0.35515	0.40115	0.3396	0.3819	0.39705	0.3255	0.38575	0.3452
	35S::BSK3-P/bsk3,4,7,8-L9	0.4264	0.3562	0.35265	0.39745	0.4049	0.395	0.437	0.44265	0.4546	0.42745	0.4476	0.4059	0.4137	0.42245	0.3688	0.41155	0.41545	0.40945	0.40595	0.35975	0.3526
	35S::BSK3-P/bsk3,4,7,8-L10	0.41865	0.42595	0.3992	0.3372	0.40455	0.37525	0.3932	0.3844	0.42885	0.40205	0.3728	0.3915	0.3943	0.42185	0.3608	0.4028	0.41225	0.42435	0.38965	0.3611
	35S::BSK3-P/bsk3,4,7,8-L11	0.43705	0.4017	0.3671	0.4429	0.4309	0.432	0.45735	0.4257	0.42255	0.4294	0.3807	0.3738	0.3911	0.40205	0.4169	0.4049	0.3947	0.341	0.39245	0.40765
	35S::BSK3-P/bsk3,4,7,8-L12	0.38965	0.37595	0.4126	0.37265	0.38115	0.40275	0.40665	0.3544	0.3668	0.36215	0.38335	0.3756	0.3346	0.3121	0.36605	0.38125	0.41375	0.38625	0.38925	0.37195
	35S::BSK3-P/bsk3,4,7,8-L13	0.3509	0.37275	0.36925	0.39395	0.37735	0.4451	0.3223	0.3689	0.3657	0.35615	0.35425	0.37635	0.309	0.3051	0.3276	0.36295	0.3636	0.29025	0.38155	0.3766
	35S::BSK3-P/bsk3,4,7,8-L14	0.3534	0.2564	0.2744	0.28465	0.27545	0.33455	0.2631	0.28035	0.2677	0.24225	0.30225	0.3033	0.28425	0.323	0.26555	0.24195	0.26945	0.26765
	35S::BSK3-P/bsk3,4,7,8-L15	0.2895	0.2688	0.2733	0.26135	0.3456	0.292	0.28535	0.26735	0.3238	0.32935	0.2669	0.3295	0.3466	0.26765	0.28775	0.346	0.2753	0.2793	0.2298	0.24295
	35S::BSK3-P/bsk3,4,7,8-L16	0.3083	0.3079	0.26275	0.28075	0.31635	0.2913	0.34705	0.29805	0.34035	0.2874	0.2743	0.26375	0.2469	0.28575	0.2684	0.2988	0.29655	0.31745	0.30575	0.3319
	35S::BSK3-P/bsk3,4,7,8-L17	0.2846	0.32135	0.26025	0.28945	0.3287	0.2867	0.31775	0.3252	0.28285	0.30615	0.3142	0.31145	0.2998	0.32235	0.2832	0.31565	0.3166	0.27435	0.27545	0.34385	0.25775	0.2703	0.28215
	35S::BSK3-L/bsk3,4,7,8-L1	0.4144	0.39395	0.3607	0.4489	0.31875	0.3922	0.3525	0.38085	0.3544	0.3499	0.42495	0.3646	0.37725	0.38795	0.37315	0.37205	0.3621	0.3632	0.36715	0.34525	0.3506
	35S::BSK3-L/bsk3,4,7,8-L2	0.3841	0.3455	0.4271	0.4281	0.24645	0.3904	0.38515	0.39395	0.3995	0.3842	0.42505	0.34315	0.37095	0.3198	0.3753	0.39955	0.3741	0.33155	0.3167	0.35835
	35S::BSK3-L/bsk3,4,7,8-L3	0.31245	0.3664	0.3714	0.3661	0.3773	0.35055	0.35585	0.3648	0.38055	0.39395	0.33795	0.34175	0.3509	0.3227	0.3464	0.34105	0.3393	0.3464	0.328	0.32765
	35S::BSK3-L/bsk3,4,7,8-L4	0.352	0.34315	0.3047	0.33855	0.34705	0.3139	0.30015	0.3343	0.3008	0.36815	0.33115	0.37025	0.31905	0.2658	0.2898	0.31345	0.3416	0.32415	0.32405	0.3375
	35S::BSK3-L/bsk3,4,7,8-L5	0.3287	0.33185	0.30715	0.38405	0.347	0.37385	0.34455	0.35055	0.3667	0.3558	0.3477	0.36965	0.3287	0.39925	0.388	0.3485	0.2617	0.34185	0.3421	0.3287	0.3097	0.3494
	35S::BSK3-L/bsk3,4,7,8-L6	0.3721	0.3622	0.3187	0.3367	0.3439	0.3162	0.321	0.3231	0.32545	0.29095	0.32375	0.30715	0.3238	0.32085	0.34695	0.35905	0.3044	0.31635	0.35975	0.29525	0.3395	0.31125
	35S::BSK3-L/bsk3,4,7,8-L7	0.3128	0.3548	0.3241	0.33295	0.316	0.2715	0.33275	0.2973	0.3146	0.26835	0.30255	0.2737	0.3209	0.2952	0.3064	0.30155	0.2949	0.29515	0.29055	0.2839
	35S::BSK3-L/bsk3,4,7,8-L8	0.2398	0.26165	0.26305	0.26435	0.18795	0.2465	0.23275	0.28915	0.28315	0.3058	0.2888	0.2628	0.19075	0.26945	0.23545	0.24755	0.2849	0.2484	0.2817	0.25145	0.2754
	35S::BSK3-L/bsk3,4,7,8-L9	0.2737	0.30045	0.27715	0.2846	0.2952	0.26805	0.293	0.2835	0.27785	0.2867	0.2864	0.279	0.3259	0.29655	0.2804	0.26415	0.23975	0.2906	0.3228
	35S::BSK3-L/bsk3,4,7,8-L10	0.25745	0.28285	0.23165	0.2211	0.2335	0.23765	0.23485	0.2282	0.27085	0.28385	0.23055	0.25	0.2483	0.2774	0.238	0.2147	0.2366	0.24515	0.249
	35S::BSK3-L/bsk3,4,7,8-L11	0.299	0.3043	0.3159	0.29825	0.3061	0.31955	0.29975	0.26695	0.33635	0.28675	0.27525	0.2377	0.21575	0.2892	0.30505	0.27265	0.3262	0.2694	0.3104
	35S::BSK3-L/bsk3,4,7,8-L12	0.27985	0.3163	0.26805	0.3268	0.2582	0.2504	0.2567	0.24965	0.30965	0.29905	0.33565	0.2899	0.3174	0.2652	0.22355	0.2571	0.27305	0.30265	0.2483	0.3019	0.2525	0.2669
	35S::BSK3-L/bsk3,4,7,8-L13	0.31845	0.34325	0.3378	0.3065	0.33005	0.3506	0.2811	0.3382	0.32075	0.35865	0.2959	0.3206	0.31925	0.3314	0.31665	0.31035	0.35555	0.3283
	35S::BSK3-L/bsk3,4,7,8-L14	0.3033	0.28775	0.2758	0.31205	0.34455	0.3044	0.34245	0.3127	0.3192	0.33505	0.31745	0.31	0.33855	0.3213	0.3636	0.3057	0.3096	0.32725	0.3171	0.31455	0.2772	0.3029
	35S::BSK3-L/bsk3,4,7,8-L15	0.273	0.29375	0.34525	0.3509	0.25995	0.28775	0.3	0.29375	0.3188	0.2921	0.31805	0.2991	0.3057	0.3205	0.3216	0.28985	0.3318	0.34525	0.31595	0.31565	0.2913	0.29445
	35S::BSK3-L/bsk3,4,7,8-L16	0.2789	0.28065	0.31215	0.3375	0.31	0.299	0.2973	0.3039	0.30225	0.29135	0.2564	0.26725	0.27155	0.2867	0.3224	0.34815	0.30575	0.2898
	35S::BSK3-L/bsk3,4,7,8-L17	0.27865	0.3111	0.32555	0.3191	0.3365	0.28105	0.3216	0.3328	0.33015	0.2898	0.31565	0.3061	0.25215	0.285	0.31145	0.33505	0.3065	0.27265	0.29095	0.3047	0.32905
[truncated: 76 more columns]

## Sheet: Fig. 5
Fig. 5a (Primary root length (LN/HN))	Plant 1	Plant 2	Plant 3	Plant 4	Plant 5	Plant 6	Plant 7	Plant 8	Plant 9	Plant 10	Plant 11	Plant 12	Plant 13	Plant 14	Plant 15	Plant 16	Plant 17	Plant 18	Plant 19	Plant 20	Plant 21	Plant 22	Plant 23	Plant 24	Plant 25	Plant 26	Plant 27	Plant 28	Plant 29	Plant 30	Plant 31	Plant 32	Plant 33	Plant 34	Plant 35	Plant 36	Plant 37	Plant 38	Plant 39	Plant 40	Plant 41	Plant 42	Plant 43	Plant 44	Plant 45	Plant 46	Plant 47	Plant 48	Plant 49
Col-0	1.15938	1.16769	1.10843	1.11902	1.11177	1.19717	1.20202	1.11861	1.10632	1.20028	1.16574	1.10664	1.12014	1.11132	1.11738	1.07319	1.13981	1.07657	1.15063	1.11615	0.88562	1.07022	1.16884	1.14047	1.0326	1.0186	1.0841	1.14212	1.1066
bSK3,4,7,8	1.06546	0.978689	0.967439	1.0003	0.950405	0.964011	1.00463	0.977948	0.914828	0.930724	0.974798	1.08894	1.02792	0.963362	0.874288	1.04346	0.985148	1.03651	1.05757	1.05728	1.06145	1.05496	1.08407	1.02598	1.00714	1.07455	1.06271	0.99293
proBSK3Col-0::BSK3-P/bsk3,4,7,8	1.00381	1.09161	1.04767	0.973289	1.07861	1.07472	1.0389	1.02595	1.11265	1.00918	0.950699	1.06259	1.08326	0.97593	1.01282	1.00669	1.04096	1.0307	1.04721	0.993671	1.1117	1.04318	1.13183	1.0685	1.11278	1.14051	1.17999	1.03128	1.16009	1.11917	0.962412	1.03954	0.911998	1.01795	1.00031	1.09355	1.0805	1.03692	1.0906	1.06049	1.10661	1.11423	1.04579	1.06395	1.06063	1.10384	1.05155	1.07924	1.09174
proBSK3Col-0::BSK3-L/bsk3,4,7,8	1.05234	1.10733	1.18108	1.11762	1.17442	1.12383	1.0766	1.13272	1.16053	1.12611	1.09846	1.13208	1.09211	1.16068	1.09	1.03585	1.03157	1.00361	1.04491	1.00122	1.0465	1.1335	1.20431	1.1599	1.11152	1.07232	1.11473	1.05362	1.06976	1.07095	1.07295	1.17196	1.19363	1.16709	1.12915	1.14957	1.10133	1.10051	1.09455	1.12348	1.15121	1.10509	1.19889	1.13518	1.19558	1.20283	1.18296	1.21272	1.12638
Fig. 5b (Average LR length (LN/HN))	Plant 1	Plant 2	Plant 3	Plant 4	Plant 5	Plant 6	Plant 7	Plant 8	Plant 9	Plant 10	Plant 11	Plant 12	Plant 13	Plant 14	Plant 15	Plant 16	Plant 17	Plant 18	Plant 19	Plant 20	Plant 21	Plant 22	Plant 23	Plant 24	Plant 25	Plant 26	Plant 27	Plant 28	Plant 29	Plant 30	Plant 31	Plant 32	Plant 33	Plant 34	Plant 35	Plant 36	Plant 37	Plant 38	Plant 39	Plant 40	Plant 41	Plant 42	Plant 43	Plant 44	Plant 45	Plant 46	Plant 47	Plant 48	Plant 49
Col-0	1.33046	1.70859	1.8408	1.55882	1.60172	1.37756	2.1266	1.91847	1.99067	1.5199	1.52866	1.55378	1.69624	1.67439	1.40873	1.73449	1.58181	1.89119	1.68483	1.25059	2.48031	1.28043	2.14187	1.72863	1.66804	1.49851	1.43035	1.99602	1.75041
bSK3,4,7,8	1.28558	1.22876	1.29954	1.52375	1.47161	1.32779	1.36988	1.24705	1.16291	1.48829	1.56946	1.22427	1.59086	1.5759	1.42873	1.44512	1.63488	1.37078	1.53645	1.64077	1.5751	1.73518	1.39597	1.37722	1.14671	1.12288	1.60513	1.06946
proBSK3Col-0::BSK3-P/bsk3,4,7,8	1.57902	1.59816	1.34807	1.19383	1.74869	1.39098	1.57604	1.13338	1.71878	1.22689	1.49444	1.2101	1.49087	1.10813	1.29388	1.55445	1.34317	1.27489	1.76725	1.46335	1.43263	1.71446	1.38173	1.22294	1.86641	1.30331	1.40594	1.08305	1.89462	1.94364	1.3507	1.61595	1.07055	1.44649	1.18021	1.27005	1.38382	1.42833	1.61441	1.52896	1.55332	1.61805	1.68283	1.64299	1.67057	1.72574	1.50697	1.57146	1.74189
proBSK3Col-0::BSK3-L/bsk3,4,7,8	1.13951	1.44515	1.85979	1.76099	1.76702	1.67175	1.56771	1.56878	1.69779	1.57269	1.47931	2.01301	1.79774	1.83941	1.93171	2.37369	1.6897	1.6932	1.4658	1.32603	2.00976	2.19206	2.39376	2.47497	2.26636	2.76	1.34972	1.27729	1.68961	1.91355	1.48599	1.53053	1.819	1.91334	1.63708	1.98145	1.71582	1.76338	1.46546	1.76249	1.81968	1.80622	1.74986	1.49194	1.83775	2.23978	1.87504	2.04959	2.09737
Fig. 5c (Total root length (LN/HN))	Plant 1	Plant 2	Plant 3	Plant 4	Plant 5	Plant 6	Plant 7	Plant 8	Plant 9	Plant 10	Plant 11	Plant 12	Plant 13	Plant 14	Plant 15	Plant 16	Plant 17	Plant 18	Plant 19	Plant 20	Plant 21	Plant 22	Plant 23	Plant 24	Plant 25	Plant 26	Plant 27	Plant 28	Plant 29	Plant 30	Plant 31	Plant 32	Plant 33	Plant 34	Plant 35	Plant 36	Plant 37	Plant 38	Plant 39	Plant 40	Plant 41	Plant 42	Plant 43	Plant 44	Plant 45	Plant 46	Plant 47	Plant 48	Plant 49
Col-0	1.37383	1.6309	1.44804	1.40569	1.26743	1.42112	2.06816	1.55827	1.72785	1.41594	1.50941	1.3975	1.54599	1.47225	1.40889	1.43453	1.58734	1.39842	1.72088	1.30231	1.44911	1.3462	1.99381	1.63304	1.32385	1.37783	1.3616	1.61226	1.45748
bSK3,4,7,8	1.10456	0.859046	0.916835	0.97183	1.01761	1.04231	1.03978	0.937921	0.909832	1.05925	1.29731	1.40601	1.28601	1.20388	1.05015	1.21626	1.24269	1.09415	1.31526	1.22932	1.29242	1.37368	1.20822	1.09254	1.04358	1.12614	1.16821	1.09041
proBSK3Col-0::BSK3-P/bsk3,4,7,8	1.14248	1.28481	1.24632	0.767805	1.47611	1.23007	1.39372	1.13895	1.7963	1.08497	1.50177	1.26468	1.37834	0.890854	1.14421	1.37464	1.1878	1.12741	1.39857	0.971586	1.32172	1.31221	1.3407	1.21119	1.539	1.24994	1.37462	1.10393	1.45278	1.64999	1.0425	1.20606	0.881182	1.01961	1.04474	1.11936	1.18384	1.32603	1.47254	1.21887	1.48218	1.53153	1.404	1.4838	1.35057	1.60621	1.15788	1.39162	1.29849
proBSK3Col-0::BSK3-L/bsk3,4,7,8	1.21214	1.55688	1.92539	1.59754	1.84609	1.53672	1.54867	1.51729	1.94699	1.56836	1.44049	1.71514	1.52653	1.57747	1.36661	1.68988	1.35138	1.38606	1.30022	1.26326	1.28895	1.6795	2.00315	1.978	1.54319	1.84777	1.34731	1.16531	1.44083	1.3152	1.30824	1.54284	1.51231	1.56327	1.37812	1.54405	1.27206	1.44848	1.42687	1.30424	1.75908	1.57983	1.57038	1.41737	1.5886	1.80337	1.71256	1.84931	1.57448
Fig. 5d (LR density (LN/HN)	Plant 1	Plant 2	Plant 3	Plant 4	Plant 5	Plant 6	Plant 7	Plant 8	Plant 9	Plant 10	Plant 11	Plant 12	Plant 13	Plant 14	Plant 15	Plant 16	Plant 17	Plant 18	Plant 19	Plant 20	Plant 21	Plant 22	Plant 23	Plant 24	Plant 25	Plant 26	Plant 27	Plant 28	Plant 29	Plant 30	Plant 31	Plant 32	Plant 33	Plant 34	Plant 35	Plant 36	Plant 37	Plant 38	Plant 39	Plant 40	Plant 41	Plant 42	Plant 43	Plant 44	Plant 45	Plant 46	Plant 47	Plant 48	Plant 49
Col-0	1.00697	1.02275	0.825466	1.03519	0.769913	0.939203	1.08546	0.901775	1.01511	0.893554	1.06052	1.00222	1.0364	0.991633	1.00672	1.08325	1.03644	0.881637	1.15662	1.10685	1.05432	1.16839	0.984978	1.0303	0.981071	1.06172	1.01862	0.91068	0.883556
bSK3,4,7,8	0.908675	0.669438	0.742008	0.583996	0.855487	0.933619	0.898391	0.789471	0.890694	0.868835	1.02027	1.17315	0.900465	0.8821	0.910193	0.864115	1.01743	0.764418	0.916289	0.771628	0.814883	0.92626	0.834468	0.794283	0.922444	0.931201	0.847981	1.07075
proBSK3Col-0::BSK3-P/bsk3,4,7,8	0.726027	0.754114	0.89212	0.682028	0.81762	0.991724	0.86451	1.00278	1.01916	0.888545	1.06825	1.00034	0.881916	1.00806	0.930013	0.949653	0.844707	0.892243	1.03438	0.810472	1.03487	0.894658	0.983208	1.00143	0.883426	0.909657	0.912197	0.997796	0.871155	0.955592	1.00943	0.857137	1.04791	0.708701	1.08244	0.901358	0.876148	0.972008	1.04781	0.818088	0.947915	0.959702	0.902575	0.99669	0.920328	0.97684	0.74051	0.94119	0.725298
proBSK3Col-0::BSK3-L/bsk3,4,7,8	1.01973	1.06915	1.10831	0.988699	1.08855	1.00515	1.00683	0.922777	1.12915	1.00295	1.03322	0.880442	0.889783	0.8486	0.722849	0.909871	0.861232	0.981411	0.876655	1.05682	0.688234	0.874881	0.905432	0.888232	0.784661	0.813984	1.01365	0.979491	0.897834	0.806088	0.908953	0.94283	0.826592	0.842781	0.828872	0.852904	0.741941	0.899217	1.01458	0.714964	1.01414	0.926388	0.822769	0.976045	0.823654	0.753571	0.892395	0.85639	0.766658
Fig. 5f (Meristem length (μm))
N treatment	Genotype	Plant 1	Plant 2	Plant 3	Plant 4	Plant 5	Plant 6	Plant 7	Plant 8	Plant 9	Plant 10	Plant 11	Plant 12	Plant 13	Plant 14	Plant 15	Plant 16	Plant 17	Plant 18	Plant 19	Plant 20	Plant 21	Plant 22	Plant 23	Plant 24	Plant 25	Plant 26	Plant 27	Plant 28	Plant 29	Plant 30	Plant 31	Plant 32	Plant 33	Plant 34	Plant 35	Plant 36	Plant 37	Plant 38	Plant 39	Plant 40	Plant 41	Plant 42	Plant 43	Plant 44	Plant 45	Plant 46	Plant 47	Plant 48
HN	Col-0	555.118	565.023	565.053	585.778	608.78	609.699	613.214	633.669	638.516	639.66
LN	Col-0	549.477	563.657	573.671	582.459	607.494	618.849	621.621	623.459	638.094	671.665	674.253
HN	bsk3,4,7,8	542.286	555.746	558.609	568.616	595.882	607.056	607.712	613.4	623.695	631.557	640.449	640.614	647.754
LN	bsk3,4,7,8	523.833	558.856	566.204	583.779	584.948	605.57	609.542	611.424	619.791	625.528	645.743	647.02
HN	proBSK3Col-0::BSK3-P/bsk3,4,7,8	528.132	529.042	531.727	535.669	535.881	541.46	553.226	559.543	560.617	561.347	561.919	562.104	566.835	568.334	571.802	572.949	573.571	578.537	578.866	580.974	581.301	581.711	582.795	585.697	586.562	587.77	592.025	592.312	593.243	596.313	596.921	599.673	603.891	607.148	608.251	616.153	616.408	616.728	622.477	622.53	624.762	627.053	629.917	632.007	634.436	635.808	636.966	644.787
LN	proBSK3Col-0::BSK3-P/bsk3,4,7,8	530.131	537.747	541.305	557.452	557.99	563.262	575.154	575.776	576.852	580.963	581.776	583.827	585.966	586.558	587.905	590.616	592.745	597.75	599.406	601.366	602.604	605.561	609.095	609.419	611.208	611.263	611.534	611.598	614.653	618.837	621.634	624.171	624.583	625.046	625.104	625.748	628.301	630.415	630.789	634.75	636.932	637.248	637.53	640.395	641.281	643.77	647.258	650.966
HN	proBSK3Col-0::BSK3-L/bsk3,4,7,8	550.518	555.661	557.578	558.054	562.256	562.36	564.434	566.211	567.746	569.571	571.466	572.249	574.62	575.072	575.454	578.6	579.251	579.537	584.966	588.376	588.435	590.204	591.414	594.269	594.468	597.432	597.707	603.383	606.833	607.537	607.568	609.8	611.328	615.052	615.971	616.031	621.256	622.666	623.376	624.801	634.176	641.601	646.406	647.991	655.173	655.843
LN	proBSK3Col-0::BSK3-L/bsk3,4,7,8	517.423	542.792	544.475	548.667	552.626	561.058	569.096	575.746	585.042	586.184	587.902	591.532	599.067	599.222	599.28	601.007	601.528	607.156	608.385	615.696	616.759	617.811	619.048	619.3	620.911	621.098	622.327	627.753	630.27	630.541	631.031	631.564	632.478	633.283	634.832	637.671	638.021	641.662	643.332	643.428	649.95	658.692	661.762	662.795	666.708	668.547	670.003	671.62
Fig. 5g (cortical cell length (μm))
N treatment	Genotype	Plant 1	Plant 2	Plant 3	Plant 4	Plant 5	Plant 6	Plant 7	Plant 8	Plant 9	Plant 10	Plant 11	Plant 12	Plant 13	Plant 14	Plant 15	Plant 16	Plant 17	Plant 18	Plant 19	Plant 20	Plant 21	Plant 22	Plant 23	Plant 24	Plant 25	Plant 26	Plant 27	Plant 28	Plant 29	Plant 30	Plant 31	Plant 32	Plant 33	Plant 34	Plant 35	Plant 36	Plant 37	Plant 38	Plant 39	Plant 40	Plant 41	Plant 42	Plant 43	Plant 44	Plant 45	Plant 46	Plant 47	Plant 48
HN	Col-0	174.12	177.511	179.51	182.728	184.41	185.472	191.073	193.888	194.607	201.964
LN	Col-0	174.638	187.555	189.967	232.111	240.717	251.208	255.366	256.338	258.765	279.088	281.435	291.138
HN	bsk3,4,7,8	132.159	132.982	139.686	141.787	146.147	153.819	155.19	157.111	161.25	171.283	174.629	178.704	186.025
LN	bsk3,4,7,8	147.995	150.253	150.824	151.453	157.48	161.972	166.663	167.002	169.895	170.053	180.354	185.409
HN	proBSK3Col-0::BSK3-P/bsk3,4,7,8	147.293	148.238	153.544	153.989	157.471	158.575	159.172	159.176	159.663	164.621	168.088	168.863	170.888	174.234	174.553	174.734	176.263	176.812	177.466	177.844	178.944	184.245	184.632	184.726	185.391	187.698	188.468	188.566	189.834	190.797	190.833	191.142	194.82	195.194	195.529	198.063	199.655	200.146	200.436	201.392	201.92	204.133	205.83	206.891	207.195	207.857	208.072
LN	proBSK3Col-0::BSK3-P/bsk3,4,7,8	150.648	156.516	158.177	159.301	159.58	160.442	160.775	161.133	167.084	169.703	171.211	171.73	171.734	171.825	171.989	175.619	178.377	182.344	183.119	184.189	184.335	186.625	187.982	188.203	189.569	189.722	189.742	193.183	194.513	195.307	195.516	195.73	198.138	198.785	199.794	200.741	203.466	206.794	208.09	210.422	213.744	214.482	214.619	215.842	217.794	219.347	223.294	236.474
HN	proBSK3Col-0::BSK3-L/bsk3,4,7,8	146.193	148.826	151.998	155.902	157.004	157.522	158.346	160.544	160.829	165.06	169.957	170.222	171.446	171.484	177.919	179.187	179.26	179.731	181.052	181.405	183.777	183.974	184.617	184.812	185.292	187.16	187.699	188.06	188.545	188.573	189.019	190.1	191.674	192.788	193.397	193.452	195.343	197.78	200.025	203.611	205.312	206.066	211.152	213.319	213.79	213.993	216.78	217.991
LN	proBSK3Col-0::BSK3-L/bsk3,4,7,8	182.095	188.115	188.277	188.582	189.553	191.253	192.25	193.425	196.583	199.145	199.782	201.271	202.482	204.447	205.771	206.895	209.433	210.245	210.953	211.221	213.482	213.739	215.379	216.265	216.319	220.749	221.043	222.069	222.263	222.703	223.786	224.308	224.737	226.417	226.826	226.87	227.378	228.252	230.281	230.955	231.209	231.232	231.601	232.32	232.76	236.157	248.239	249.637
Fig. 5h
Genotype	root (+BL/-BL)	Hypocotyl (+BL/-BL)	primary root (LN/HN)
Col-0	0.355626	2.60358	1.11439
bsk3,4,7,8	0.947481	0.961085	1.00813
proBSK3Col-0::BSK3-P/bsk3,4,7,8-L1	0.87239	1.56092	1.0796
proBSK3Col-0::BSK3-P/bsk3,4,7,8-L3	0.852457	1.68856	1.03981
proBSK3Col-0::BSK3-P/bsk3,4,7,8-L6	0.938867	1.2741	1.06307
proBSK3Col-0::BSK3-P/bsk3,4,7,8-L8	0.913395	1.38884	1.07274
proBSK3Col-0::BSK3-P/bsk3,4,7,8-L9	0.795753	1.79074	1.03445
proBSK3Col-0::BSK3-P/bsk3,4,7,8-L13	0.783762	2.4114	1.07246
proBSK3Col-0::BSK3-L/bsk3,4,7,8-L3	0.764158	1.85356	1.06976
proBSK3Col-0::BSK3-L/bsk3,4,7,8-L6	0.464773	3.0241	1.12359
proBSK3Col-0::BSK3-L/bsk3,4,7,8-L8	0.436755	2.92415	1.12127
proBSK3Col-0::BSK3-L/bsk3,4,7,8-L9	0.561545	2.502	1.08486
proBSK3Col-0::BSK3-L/bsk3,4,7,8-L10	0.554153	3.08865	1.12167
proBSK3Col-0::BSK3-L/bsk3,4,7,8-L12	0.632004	2.76062	1.15478
Fig. 5i
Genotype	AA319	Root (+BL/-BL)	Hypocotyl (+BL/-BL)	Primary root (LN/HN)
Aa-0	L	0.409526	3.04592	1.11789
Ca-0	L	0.560499	2.54763	1.14918
Chat-1	L	0.443337	3.37213	1.24978
Col-0	L	0.38988	3.45086	1.14944
Edi-0	L	0.437514	3.15275	1.18929
Est-1	L	0.450996	2.63389	1.15753
Gel-1	L	0.513391	2.8922	1.10778
Gu-0	L	0.425932	2.83748	1.1875
Ha-0	L	0.459702	3.15763	1.21022
Kil-0	L	0.415322	2.83875	1.16898
Kl-5	L	0.333342	3.04087	1.18681
Mz-0	L	0.46289	2.9566	1.18689
Nw-0	L	0.383853	3.13238	1.2666
Old-1	L	0.42513	3.24178	1.10442
Ove-0	L	0.376115	3.06346	1.10539
Pna-10	L	0.464433	3.66831	1.22313
Ren-1	L	0.392362	2.65704	1.1724
Rhen-1	L	0.485686	2.90226	1.11923
RRS-10	L	0.436117	2.97233	1.19184
Sq-8	L	0.396032	2.93327	1.16564
Tha-1	L	0.590309	2.95213	1.11113
Ull-2-5	L	0.550299	2.09851	1.09106
WAR	L	0.433051	2.95947	1.13382
Ws-2	L	0.343052	2.94266	1.16807
Ei-2	L	0.514943	3.22529	1.08914
Mnz-0	L	0.42347	3.07184	1.08966
Ven-1	L	0.454418	2.93782	1.22805
Bla-1	P	0.665598	2.20469	1.04937
Bor-1	P	0.506319	2.58302	1.09228
Bor-4	P	0.585499	2.384	1.07249
Bur-0	P	0.547128	1.99701	1.00498
Duk	P	0.608123	2.46155	1.07767
En-1	P	0.408163	2.36879	1.06727
Est-0	P	0.395304	2.64802	1.1111
Jl-3	P	0.509468	2.90781	1.10138
Lp2-6	P	0.416197	3.3225	1.2325
Rak-2	P	0.487476	2.83341	1.0955
Rmx-A02	P	0.424563	2.81073	1.10619
Rsch-4	P	0.38704	2.26517	1.11573
Shahdara	P	0.505665	2.36651	1.06746
Tscha-1	P	0.426429	2.07031	1.08533
Ty-0	P	0.547127	2.34779	1.11172
Ull2-3	P	0.53442	2.12767	1.05585
Van-0	P	0.409066	2.30519	1.11088
Ws-0	P	0.534616	2.2701	1.11743
Zdr-1	P	0.499272	1.88198	1.06356
Tsu-0	P	0.46025	2.33953	0.989481
Wa-1	P	0.37434	2.20911	1.02903
Ri-0	P	0.480357	2.72492	1.03065
Tu-0	P	0.48842	2.26327	1.05473
Kas-2	P	0.533412	2.88225	1.05937
Tsu-1	P	0.459238	2.03446	1.05995
Co	P	0.475805	2.81786	1.06406
Bs-1	P	0.470034	2.81776	1.06526
Sorbo	P	0.638098	2.84967	1.07099
An-1	P	0.492131	2.68304	1.07924
[truncated: 53 more columns]

## Sheet: Fig. 6
Fig. 6a
N treatment	Replicate	relative expression of BSK3
HN	Replicate 1	1.02842
HN	Replicate 2	1.14808
HN	Replicate 3	1.05869
HN	Replicate 4	0.764808
LN	Replicate 1	0.886509
LN	Replicate 2	0.828017
LN	Replicate 3	0.985914
LN	Replicate 4	0.715349

## Sheet: Fig. 7
Fig. 7a
Replicate	Day after transfer	BAK1 relative expression (LN/HN)
Replicate 1	DAT1	0.839815
Replicate 2	DAT1	0.790224
Replicate 3	DAT1	0.709491
Replicate 1	DAT2	1.48182
Replicate 2	DAT2	0.697928
Replicate 3	DAT2	0.905976
Replicate 1	DAT4	1.08539
Replicate 2	DAT4	1.22739
Replicate 3	DAT4	1.1818
Replicate 1	DAT6	1.27842
Replicate 2	DAT6	1.32667
Replicate 3	DAT6	1.81087
Fig. 7c	Primary root length (cm)
N treatment	Genotype	Plant 1	Plant 2	Plant 3	Plant 4	Plant 5	Plant 6	Plant 7	Plant 8	Plant 9	Plant 10	Plant 11	Plant 12	Plant 13	Plant 14	Plant 15	Plant 16	Plant 17	Plant 18
HN	Ws-2	7.5283	8.7061	7.6559	8.6831	7.6839	8.378	6.4487	8.2513	8.4079	7.7715	8.3236	8.7127	7.7129	8.4458	8.5257	7.7921	7.5908	7.943
LN	Ws-2	8.4653	9.1062	9.5451	9.3293	9.7636	9.4988	9.0771	9.4776	8.9127	9.021	9.0188	7.6404	9.3313	8.8365	9.2157	9.2829	9.1392	8.6647
HN	bak1-1	6.5058	6.3832	6.2982	6.3799	6.8575	6.3339	6.7466	6.7273	6.4657	6.129	6.5428	5.936	6.4303	7.0452	6.5933	6.4129	6.6056	6.8116
LN	bak1-1	6.8567	7.2828	6.5146	7.3283	6.7244	7.1587	6.7266	7.3951	6.4235	6.8042	6.5151	5.9498	7.4808	7.1442	7.4824	7.1441	7.1411	7.0885
Fig. 7d	Average LR length (cm)
N treatment	Genotype	Plant 1	Plant 2	Plant 3	Plant 4	Plant 5	Plant 6	Plant 7	Plant 8	Plant 9	Plant 10	Plant 11	Plant 12	Plant 13	Plant 14	Plant 15	Plant 16	Plant 17	Plant 18
HN	Ws-2	0.442378	0.480796	0.541482	0.455514	0.44099	0.585391	0.445457	0.547504	0.57851	0.624852	0.516308	0.699119	0.408656	0.4929	0.604474	0.472105	0.523174	0.759918
LN	Ws-2	1.49814	1.12548	0.915261	1.19408	1.17653	1.27124	1.274	0.983212	1.24542	1.24366	1.19251	1.36804	1.27363	1.10193	1.03755	1.00324	1.18038	1.31717
HN	bak1-1	0.381028	0.447386	0.532706	0.673246	0.61764	0.600447	0.64083	0.511091	0.634786	0.406695	0.426282	0.505705	0.556095	0.56595	0.504263	0.483948	0.492005	0.55741
LN	bak1-1	0.702972	0.764245	0.632089	0.94108	0.742525	0.738757	0.780956	0.825295	0.802267	0.863232	0.627784	0.725156	0.920094	0.758091	0.900324	0.88783	1.01238	1.12492
Fig. 7f	Primary root length (cm)
N treatment	Genotype	Plant 1	Plant 2	Plant 3	Plant 4	Plant 5	Plant 6	Plant 7	Plant 8	Plant 9	Plant 10	Plant 11	Plant 12	Plant 13	Plant 14	Plant 15	Plant 16
HN	Ws-2	9.7649	9.5776	9.2584	8.9302	8.6297	8.199	9.623	9.1354	8.1153	9.0361	8.4429	9.2519	9.3565	9.285	8.7391	9.5417
LN	Ws-2	10.1202	10.4651	9.9005	9.3739	10.1517	9.3668	10.4076	10.2231	9.634	10.1692	9.5646	10.2549	10.2553	10.9473	10.2295	9.9675
HN	bak1-1	6.3821	6.8461	6.7966	6.4937	5.878	6.7279	6.5543	6.8177	6.4889	6.5548	6.9996	6.8265	6.9593	6.5738	6.6297	6.325
LN	bak1-1	6.8215	7.2725	6.9763	6.4177	6.6601	7.1081	6.3027	6.8626	6.9123	6.6422	6.6018	6.6653	7.0132	6.4817	6.8159	6.7673
HN	35S::BSK3/bak1-1-L1	7.3436	6.4703	7.2597	6.761	7.4767	7.1714	7.0747	7.2928	6.553	6.7067	7.0624	6.8111	6.6584	7.131	6.3593	7.2313
LN	35S::BSK3/bak1-1-L1	7.8462	7.2848	7.9167	7.7832	7.5069	8.0756	7.8195	7.2213	7.3225	7.852	7.7337	7.1931	7.5683	7.6664	7.438	7.8612
HN	35S::BSK3/bak1-1-L3	7.9887	7.9048	7.4689	7.2824	7.8946	7.5274	8.1941	7.3758	7.7004	7.7063	8.1256	6.9915	7.3365	7.3182	7.5886	7.2384
LN	35S::BSK3/bak1-1-L3	7.8926	8.2949	7.9946	8.8647	8.3035	8.075	7.9941	8.2259	8.2531	8.7678	8.5423	7.7479	8.1298	8.3314	8.0036	8.056
HN	35S::BSK3/bak1-1-L4	7.0844	7.4864	7.0308	6.9008	6.6527	7.1662	6.9805	7.4933	6.5618	6.8759	6.3091	7.2038	7.2806	7.559	7.231	7.3023
LN	35S::BSK3/bak1-1-L4	7.2458	7.6455	8.1168	8.438	8.1869	7.6369	7.27	7.6138	8.0122	7.7628	7.0624	7.494	7.7327	7.1553	7.6832	7.9747
Fig. 7g	Average LR length (cm)
N treatment	Genotype	Plant 1	Plant 2	Plant 3	Plant 4	Plant 5	Plant 6	Plant 7	Plant 8	Plant 9	Plant 10	Plant 11	Plant 12	Plant 13	Plant 14	Plant 15	Plant 16
HN	Ws-2	0.622996	0.580458	0.505715	0.628574	0.539825	0.80979	0.788718	0.84811	0.7006	0.522684	0.4764	0.887475	0.586985	0.700882	0.661284	0.754489
LN	Ws-2	0.866843	1.1851	0.999784	1.22421	1.06533	1.08061	1.2634	1.10354	1.10156	1.49227	1.51168	1.61821	1.35992	1.40141	1.47159	1.36903
HN	bak1-1	0.550532	0.541121	0.652335	0.658261	0.65085	0.63421	0.616615	0.571909	0.609909	0.562364	0.470832	0.760859	0.661462	0.503582	0.829035	0.662117
LN	bak1-1	0.876933	0.776325	0.781094	0.980307	0.99116	0.879028	0.916293	0.874117	0.850089	0.891329	0.713894	0.988181	0.923388	0.785917	1.03234	0.940153
HN	35S::BSK3/bak1-1-L1	0.75523	0.535186	0.559587	0.540595	0.82484	0.6948	0.607195	0.658568	0.4946	0.716518	0.745782	0.567214	0.702723	0.690206	0.577342	0.771105
LN	35S::BSK3/bak1-1-L1	0.765857	0.765586	1.01127	1.23297	1.02335	0.890095	0.97823	0.909327	0.935405	0.907192	0.991423	0.982517	0.918922	0.981955	0.939855	0.9206
HN	35S::BSK3/bak1-1-L3	0.752917	0.539797	0.627971	0.59016	0.60206	0.664373	0.751326	0.662821	0.79845	0.763414	0.73789	0.964819	0.650825	0.756076	0.693281	0.617878
LN	35S::BSK3/bak1-1-L3	0.951076	1.02635	1.0284	1.36882	1.07027	1.1287	1.09607	1.04624	1.17525	1.08578	0.979007	0.923	0.945091	1.02055	0.953932	1.0484
HN	35S::BSK3/bak1-1-L4	0.5544	0.703495	0.650848	0.6413	0.580913	0.72047	0.661031	0.841261	0.633006	0.825675	0.611838	0.744022	0.738717	0.694192	0.719087	0.816195
LN	35S::BSK3/bak1-1-L4	1.00138	0.853333	1.07579	1.07183	1.00827	0.988495	1.0374	0.907741	0.964862	1.05468	1.0109	1.10147	0.924371	1.11383	1.09502	0.913337

## Sheet: Supplementary Fig. 1
Supplementary Fig. 1
Genotype	Latitude	Longitude	Country
Aa-0	50.9167	9.57073	Germany
Ak-1	48.0683	7.62551	Germany
Alc-0	40.31	-3.22	Spain
Alst-1	54.8	-2.4333	United Kindom
Amel-1	53.448	5.73	Netherlands
An-1	51.2167	4.4	Belgium
An-2	51.2167	4.4	Belgium
Ang-0	50.3	5.3	Belgium
Ann-1	45.9	6.13028	France
Arby-1	59.4308	16.7999	Sweden
Ba-1	56.5459	-4.79821	United Kindom
Ba1-2	56.4	12.9	Sweden
Bay-0	49	11	Germany
Bla-1	41.6833	2.8	Spain
Blh-1	48	19	Czech Republic
Boot-1	54.4	-3.2667	United Kindom
Bor-1	49.4013	16.2326	Czech Republic
Bor-4	49.4013	16.2326	Czech Republic
Br-0	49.2	16.6166	Czech Republic
Bs-1	47.5	7.5	Switzerland
Bs-2	47.5	7.5	Switzerland
Bsch-0	40.0167	8.6667	Germany
Bu-0	50.5	9.5	Germany
Bur-0	54.1	-6.2	Ireland
Ca-0	50.2981	8.26607	Germany
CAM-16	48.2667	-4.58333	France
Cha-0	46.0333	7.1167	Switzerland
Chat-1	48.0717	1.33867	France
CIBC-17	51.4083	-0.6383	United Kindom
CIBC-5	51.4083	-0.6383	United Kindom
Co	40.2077	-8.42639	Portugal
Co-2	40.12	-8.25	Portugal
Co-3	40.12	-8.25	Portugal
Co-4	40.12	-8.25	Portugal
Col-0	38.3	-92.3	United states of America
Com-1	49.416	2.823	France
Ct-1	37.3	15	Italy
Cvi-0	15.1111	-23.6167	Cape Verde
Da-0	49.8724	8.65081	Germany
Di-1	47	5	France
Do-0	50.7224	8.2372	Germany
Dra-0	49.4167	16.2667	Czech Republic
DraIV1-14	49.4112	16.2815	Czech Republic
Duk	49.1	16.2	Czech Republic
Ede-1	52.0333	5.66667	Netherlands
Eden-1	62.877	18.177	Sweden
Edi-0	56	-3	United Kindom
Ei-2	50.3	6.3	Germany
En-1	50	8.5	Germany
Ep-0	50.1721	8.38912	Germany
Es-0	60.1997	24.5682	Finland
Est-0	58.3	25.3	Estonia
Est-1	58.3	25.3	Estonia
Fei-0	40.92	-8.54	Portugal
Fi-1	50.5	8.0167	Germany
Ga-0	50.3	8	Germany
Gd-1	53.5	10.5	Germany
Ge-1	46.5	6.08	Switzerland
Gel-1	51.0167	5.86667	Netherlands
Gie-0	50.584	8.67825	Germany
GOT-7	51.5338	9.9355	Germany
Gr-1	47	15.5	Austria
Gu-0	50.3	8	Germany
Gy-0	49	2	France
Ha-0	52.3721	9.73569	Germany
Hau-0	55.675	12.5686	Denmarkmark
Hey-1	51.25	5.9	Netherlands
Hi-0	52	5	Netherlands
Hl-3	52.1444	9.37827	Germany
HOG	38.717	69.712	Tajikistan
HR-10	51.4083	-0.6383	United Kindom
HR-5	51.4083	-0.6383	United Kindom
Hs-0	52.24	9.44	Germany
HSm	49.33	15.76	Czech Republic
In-0	47.5	11.5	Austria
Je-0	50.927	11.587	Germany
JEA	43.6833	7.33333	France
Jl-3	49.31	16.61	Czech Republic
Jm-1	49	15	Czech Republic
Kä-0	47	14	Austria
Kas-2	35	77	India
Kelsterbach-2	50.0667	8.5333	Germany
Kil-0	55.6395	-5.66364	United Kindom
Kin-0	43.3628	-85.2547	United states of America
Kl-5	50.95	6.9666	Germany
Kn-0	54.8969	23.8924	Lithuania
Kno-18	41.2816	-86.621	United states of America
Kr-0	51.3317	6.55934	Germany
Krot-2	49.631	11.5722	Germany
Kz-1	49.5	73.1	Kazakhstan
Kz-9	49.5	73.1	Kazakhstan
LAC-5	47.7	6.81667	France
Lc-0	57	-4	United Kindom
LDV-14	48.5167	-4.06667	France
LDV-58	48.5167	-4.06667	France
Ler-1	47.984	10.8719	Germany
Li-3	50.3833	8.0666	Germany
Li-7	50.3833	8.0666	Germany
Lip-0	50	19.3	Poland
LL-0	41.59	2.49	Spain
Lm-2	48	0.5	France
Löv-5	62.801	18.079	Sweden
Lp2-2	49.38	16.81	Czech Republic
Lp2-6	49.38	16.81	Czech Republic
Lz-0	46	3.3	France
Mh-0	50.95	7.5	Poland
Mh-1	50.95	7.5	Poland
MIB-28	47.3833	5.31667	France
MNF-Pot-48	43.595	-86.2657	United states of America
Mnz-0	50.001	8.26664	Germany
Mrk-0	49	9.3	Germany
Mt-0	32.34	22.46	Libya
Mz-0	50.3	8.3	Germany
N13	61.36	34.15	Russia
Na-1	47.5	1.5	France
Nd-1	50	10	Switzerland
NFA-10	51.4083	-0.6383	United Kindom
NFA-8	51.4083	-0.6383	United Kindom
No-0	51.0581	13.2995	Germany
Nok-1	52.24	4.45	Netherlands
Nw-0	50.5	8.5	Germany
Nz-1	-37.7871	175.283	New Zealand
Old-1	53.1667	8.2	Germany
Or-0	50.3827	8.01161	Germany
Ors-1	44.7203	22.3955	Romania
Ors-2	44.7203	22.3955	Romania
Ove-0	53.3422	8.42255	Germany
Oy-0	60.23	6.13	Norway
Pa-1	38.07	13.22	Italy
PAR-3	46.65	-0.25	France
Per-1	58	56.3167	Russia
Petergof	59	29	Russia
PHW-10	51.2927	0.40907	United Kindom
PHW-33	52.25	4.5667	Netherlands
Pla-0	41.5	2.25	Spain
Pn-0	48.0653	-2.96591	France
Pna-10	42.0945	-86.3253	United states of America
Pog-0	49.2655	-123.206	Canada
Pr-0	50.1448	8.60706	Germany
Pro-0	43.25	-6	Spain
Pu2-23	49.42	16.36	Czech Republic
Pu2-7	49.42	16.36	Czech Republic
Ra-0	46	3.3	France
Rak-2	49	16	Czech Republic
Ren-1	48.5	-1.41	France
Rhen-1	51.9667	5.56667	Netherlands
Ri-0	49.1632	-123.137	Canada
RLD-2	56.25	34.3167	Russia
Rmx-A02	42.036	-86.511	United states of America
Rmx-A180	42.036	-86.511	United states of America
Rou-0	49.4424	1.09849	France
RRS-10	41.5609	-86.4251	United states of America
RRS-7	41.5609	-86.4251	United states of America
Rsch-4	56.3	34	Russia
Rubeszhnoe	49	38.28	United Kindomraine
S96	NA	NA	Netherlands
Sap-0	49.49	14.24	Czech Republic
Sapporo-0	43.0553	141.346	Japan
Se-0	38.3333	-3.53333	Spain
Sg-1	47.6667	9.5	Germany
Sh-0	51.6832	10.2144	Germany
Shahdara	38.35	68.48	Tajikistan
Si-0	50.8738	8.02341	Germany
Sorbo	38.35	68.48	Tajikistan
Sp-0	52.5339	13.181	Germany
Sq-1	51.4083	-0.6383	United Kindom
Sq-8	51.4083	-0.6383	United Kindom
St-0	59	18	Sweden
TAMM-2	60	23.5	Finland
Tamm-27	60	23.5	Finland
Tha-1	52.08	4.3	Netherlands
Tottarp-2	55.95	13.85	Sweden
Ts-1	41.7194	2.93056	Spain
Ts-5	41.7194	2.93056	Spain
Tscha-1	47.0748	9.9042	Austria
Tsu-0	34.43	136.31	Japan
Tsu-1	34.43	136.31	Japan
Tu-0	45	7.5	Italy
Ty-0	56.4278	-5.23439	United Kindom
Uk-1	48.0333	7.7667	Germany
Ull2-3	56.0648	13.9707	Sweden
Ull-2-5	56.0648	13.9707	Sweden
Uod-1	48.3	14.45	Austria
Uod-7	48.3	14.45	Austria
Utrecht	52.0918	5.1145	Netherlands
Van-0	49.3	-123	Canada
Var-2-1	55.58	14.334	Sweden
Ven-1	52.0333	5.55	Netherlands
Wa-1	52.3	21	Poland
Wa-1	52.3	21	Poland
WAR	41.7302	-71.2825	United states of America
Wei-0	47.25	8.26	Switzerland
Wil-2	54.6833	25.3167	Lithuania
Ws-0	52.3	30	Russia
Ws-2	52.3	30	Russia
Wt-5	52.3	9.3	Germany
Yo-0	37.45	-119.35	United states of America
Zdr-1	49.3853	16.2544	Czech Republic
Zdr-6	49.3853	16.2544	Czech Republic
Zü-1	47.3667	8.55	Switzerland

## Sheet: Supplementary Fig. 2
Supplementary Fig. 2	Primary root length (cm)
N treatment	Genotype	Plant 1	Plant 2	Plant 3	Plant 4	Plant 5	Plant 6	Plant 7	Plant 8	Plant 9	Plant 10	Plant 11	Plant 12	Plant 13	Plant 14	Plant 15
HN	Col-0	8.3022	8.3559	8.2246	8.3644	8.3954	9.2964	9.1259	8.9426	8.5302	8.172	8.568	8.534	8.789	8.526	8.291
LN	Col-0	8.7256	10.1675	9.0468	9.486	9.1229	9.4287	8.5411	8.6892	9.3286	8.711	8.728	9.163	9.944	9.028	9.67
HN	pho1-2	5.7551	7.5968	6.14	5.4074	5.3522	5.74	6.0373	6.2455	5.6565	6.7911	6.878	6.566	6.27	5.894	6.536
LN	pho1-2	6.7673	6.5291	6.4153	5.9032	5.7256	5.5498	5.7983	7.1789	7.2687	5.4595	6.654	6.873	7.405	7.05	5.631

## Sheet: Supplementary Fig. 3
Supplementary Fig. 3
SNP	Chr	Position (bp)	-log10P-value	linkage disequilibrium (r2)
SNP100681	4	273948	0.299112	0.667983
SNP100682	4	275349	0.269119	0.0694052
SNP100683	4	276143	0.221705	0.0821765
SNP100684	4	276857	0.243297	0.0242747
SNP100685	4	278393	0.112029	0.415112
SNP100686	4	279966	0.0802817	0.0888957
SNP100687	4	280070	0.747459	0.172716
SNP100688	4	280112	0.0762028	0.198119
SNP100689	4	280202	0.231898	0.0751
SNP100690	4	280774	0.209454	0.124451
SNP100691	4	280901	0.251289	0.0683066
SNP100692	4	281565	0.03557	0.328323
SNP100693	4	283724	0.536803	0.4805
SNP100694	4	285860	0.244188	0.0180289
SNP100695	4	286082	0.270337	0.215559
SNP100696	4	286905	0.255468	0.056097
SNP100697	4	287481	0.374848	0.0521686
SNP100698	4	287579	0.0201482	0.412379
SNP100699	4	287786	0.363079	0.195253
SNP100700	4	287861	0.331938	0.148489
SNP100701	4	288365	0.181896	0.249652
SNP100702	4	288631	0.0613048	0.00763908
SNP100703	4	288749	0.0780126	0.0415887
SNP100704	4	289040	0.00278671	0.0639273
SNP100705	4	289228	0.236519	0.0313188
SNP100706	4	289270	0.278128	0.457752
SNP100707	4	289628	0.404461	0.510654
SNP100708	4	291877	0.526102	0.169348
SNP100709	4	292391	0.104074	0.569886
SNP100710	4	292979	0.200011	0.730506
SNP100711	4	293535	0.0232137	0.506349
SNP100712	4	293686	0.292568	0.024612
SNP100713	4	294146	0.530754	0.612825
SNP100714	4	294743	0.287042	0.145008
SNP100715	4	296823	0.605362	0.180889
SNP100716	4	298930	0.0975811	0.0140069
SNP100717	4	298954	0.432194	0.176975
SNP100718	4	299575	0.35406	0.38913
SNP100719	4	300560	0.194756	0.152362
SNP100720	4	300821	0.0893284	0.0262466
SNP100721	4	301140	0.0257761	0.351954
SNP100722	4	304776	0.0175958	0.123517
SNP100723	4	305097	0.280063	0.0257336
SNP100724	4	305603	0.482641	0.0788622
SNP100725	4	306608	0.290555	0.0112207
SNP100726	4	307381	0.236323	0.0846011
SNP100727	4	307756	0.165297	0.660899
SNP100728	4	308062	0.35597	0.232889
SNP100729	4	308172	0.430378	0.0259221
SNP100730	4	308466	0.063949	0.0728048
SNP100731	4	308620	0.212854	0.032744
SNP100732	4	308951	0.405001	0.0355896
SNP100733	4	309053	0.405001	0.0355896
SNP100734	4	309236	0.405001	0.0355896
SNP100735	4	309739	0.405001	0.0355896
SNP100736	4	309873	0.405001	0.0355896
SNP100737	4	309933	0.0714058	0.0226509
SNP100738	4	310263	0.0243822	0.00502005
SNP100739	4	310657	0.0652831	0.0621703
SNP100740	4	311082	0.743082	0.184665
SNP100741	4	311212	0.00764096	0.0321318
SNP100742	4	311665	0.577238	0.180889
SNP100743	4	311852	0.146142	0.290087
SNP100744	4	311893	0.851254	0.132532
SNP100745	4	314389	0.132896	0.0284404
SNP100746	4	314461	0.137224	0.622213
SNP100747	4	314810	0.0476628	0.4805
SNP100748	4	316331	0.0372806	0.604057
SNP100749	4	316490	0.0958814	0.129287
SNP100750	4	316605	0.111092	0.578068
SNP100751	4	317129	0.141001	0.0557124
SNP100752	4	319551	0.0372806	0.604057
SNP100753	4	319844	0.227124	0.119864
SNP100754	4	320251	0.172676	0.0648802
SNP100755	4	320507	0.0065867	0.120206
SNP100756	4	320630	0.0444272	0.0179233
SNP100757	4	321427	0.0818738	0.434204
SNP100758	4	322410	0.140399	0.595999
SNP100759	4	323723	0.165673	0.0259221
SNP100760	4	323762	0.165673	0.0259221
SNP100761	4	323953	0.430993	0.116555
SNP100762	4	325002	0.334153	0.0210507
SNP100763	4	325483	0.317928	0.1013
SNP100764	4	325641	0.758174	0.217367
SNP100765	4	325931	0.856422	0.534049
SNP100766	4	327551	0.791029	0.00452836
SNP100767	4	327893	0.218372	0.484474
SNP100768	4	328185	1.22339	0.523388
SNP100769	4	329392	0.294826	0.113674
SNP100770	4	331167	0.911643	0.519956
SNP100771	4	331479	0.687876	0.725689
SNP100772	4	331506	0.697544	0.0864901
SNP100773	4	332184	0.741514	0.238288
SNP100774	4	332542	0.334153	0.0210507
SNP100775	4	332954	0.741514	0.238288
SNP100776	4	333015	0.165673	0.0259221
SNP100777	4	333645	0.0312077	0.126889
SNP100778	4	333888	0.0091415	0.114946
SNP100779	4	334104	0.57033	0.0290327
SNP100780	4	334652	0.697544	0.0864901
SNP100781	4	336000	1.33641	0.676093
SNP100782	4	336078	0.668032	0.119481
SNP100783	4	336134	0.360615	0.0847292
SNP100784	4	337136	0.439683	0.543361
SNP100785	4	338402	0.176281	0.698506
SNP100786	4	338665	0.332342	0.093746
SNP100787	4	340503	1.20619	0.0841347
SNP100788	4	341989	1.00162	0.0663449
SNP100789	4	345342	0.42439	0.595856
SNP100790	4	345362	0.623149	0.569886
SNP100791	4	347177	0.857734	0.667983
SNP100792	4	347814	0.837939	0.0888767
SNP100793	4	349835	0.261363	0.438455
SNP100794	4	350141	0.201005	0.0257336
SNP100795	4	350842	0.0431421	0.402216
SNP100796	4	353061	0.000229672	0.10528
SNP100797	4	354553	0.610132	0.0355896
SNP100798	4	357820	0.364695	0.41055
SNP100799	4	358595	0.00347721	0.106511
SNP100800	4	359225	0.148381	0.753244
SNP100801	4	359863	0.374855	0.883899
SNP100802	4	360593	0.0563341	0.0214291
SNP100803	4	360612	0.431383	0.145008
SNP100804	4	361319	0.382363	0.0210507
SNP100805	4	361557	0.451239	0.0195011
SNP100806	4	361813	0.112622	0.094646
SNP100807	4	361906	0.350618	0.413971
SNP100808	4	362466	0.87924	0.456324
SNP100809	4	362506	1.41369	0.518026
SNP100810	4	362690	0.277326	0.612825
SNP100811	4	362801	1.25987	0.517456
SNP100812	4	364035	0.0307878	0.0195897
SNP100813	4	364263	0.723278	0.23331
SNP100814	4	364286	0.501826	0.109171
SNP100815	4	364566	0.107523	0.0194747
SNP100816	4	364888	0.541634	0.912791
SNP100817	4	366123	0.174912	0.0179233
SNP100818	4	366495	0.823084	0.243829
SNP100819	4	366753	0.210067	0.373832
SNP100820	4	367819	0.562992	0.36367
SNP100821	4	369042	0.165997	0.0242747
SNP100822	4	369612	0.164209	0.0391265
SNP100823	4	373151	0.29226	0.941627
SNP100824	4	373349	0.596472	0.0912951
SNP100825	4	373676	0.34503	0.0307334
SNP100826	4	373738	0.228538	0.970562
SNP100827	4	374688	0.499428	0.0601212
SNP100828	4	374863	1.22122	0.246004
SNP100829	4	374939	0.0741062	0.288315
SNP100830	4	375126	0.00299079	0.294421
SNP100831	4	375613	0.276497	0.50902
SNP100832	4	376513	0.176885	0.862371
SNP100833	4	376685	0.185281	0.771491
SNP100834	4	376706	0.0733611	0.862371
SNP100835	4	377656	0.235501	0.643145
SNP100836	4	377881	0.0189009	0.134799
SNP100837	4	378017	0.485035	0.632387
SNP100838	4	378171	0.548814	0.0621703
SNP100839	4	378336	0.59404	0.23805
SNP100840	4	378668	0.00978097	0.914007
SNP100841	4	379715	0.276477	0.371536
SNP100842	4	379789	0.199447	0.30066
SNP100843	4	380585	0.350065	0.0502393
SNP100844	4	381921	0.200441	0.0774266
SNP100845	4	382044	0.0307715	0.171976
SNP100846	4	382278	0.228538	0.970562
SNP100847	4	382303	0.44085	0.1013
SNP100848	4	382329	0.44085	0.1013
SNP100849	4	382738	0.399469	0.198331
SNP100850	4	382995	0.32786	0.777041
SNP100851	4	383308	0.394277	0.206615
SNP100852	4	383383	0.390538	0.224088
SNP100853	4	383752	0.233308	0.147477
SNP100854	4	383825	0.0567403	0.0521686
SNP100855	4	383873	0.325453	0.228657
SNP100856	4	384119	0.213986	0.224088
SNP100857	4	384221	0.310405	0.210316
SNP100858	4	384798	0.228538	0.970562
SNP100859	4	385408	0.0441803	0.0684713
SNP100860	4	385576	0.353427	0.495166
SNP100861	4	385966	0.432778	0.273885
SNP100862	4	386519	6.15313	1
SNP100863	4	386865	0.38225	0.941495
SNP100864	4	387727	0.173194	0.0427451
SNP100865	4	388080	0.228538	0.970562
SNP100866	4	390891	0.0796056	0.09623
SNP100867	4	392764	0.191584	0.0719863
SNP100868	4	394792	0.727802	0.000896003
SNP100869	4	395671	0.110669	0.116555
SNP100870	4	395972	0.854496	0.072805
SNP100871	4	397044	0.245991	0.887615
SNP100872	4	397314	0.594063	0.0841347
SNP100873	4	397364	0.424716	0.072805
SNP100874	4	398078	0.801025	0.914007
SNP100875	4	399084	0.60329	0.0391265
SNP100876	4	399787	0.187627	0.116823
SNP100877	4	400127	0.60329	0.0391265
SNP100878	4	400490	1.24224	0.0521686
SNP100879	4	400694	0.943144	0.0541211
SNP100880	4	402766	1.02395	0.0864901
SNP100881	4	403181	1.08191	0.0841347
SNP100882	4	403557	0.200886	0.169348
SNP100883	4	403647	0.38093	0.0818099
SNP100884	4	403662	0.398595	0.0242747
SNP100885	4	403773	0.0127829	0.102564
SNP100886	4	404516	0.163465	0.032744
SNP100887	4	406338	0.480337	0.0455896
SNP100888	4	406845	0.197623	0.44092
SNP100889	4	407208	0.232503	0.649453
SNP100890	4	407600	1.03033	0.608018
SNP100891	4	407887	0.0431112	0.0464484
SNP100892	4	408246	0.219058	0.576494
SNP100893	4	408695	0.167037	0.0917005
SNP100894	4	409174	0.723867	0.00760682
SNP100895	4	409606	0.585583	0.0639939
SNP100896	4	409692	0.71867	0.159236
SNP100897	4	409773	1.42844	0.146065
SNP100898	4	409827	0.6258	0.140992
SNP100899	4	410793	0.632666	0.0874109
SNP100900	4	410853	0.513548	0.0501251
SNP100901	4	412126	0.113675	0.0891295
SNP100902	4	412959	0.416999	0.388604
SNP100903	4	413115	0.273283	0.0821765
SNP100904	4	413229	0.038989	0.0242747
SNP100905	4	414581	0.0141867	0.00365096
SNP100906	4	414948	0.119703	0.178818
SNP100907	4	418168	0.00425177	0.227066
SNP100908	4	418235	0.340374	0.209948
SNP100909	4	418468	0.0163145	0.273306
SNP100910	4	418629	0.113223	0.273306
SNP100911	4	418690	0.113223	0.273306
SNP100912	4	418982	0.0135453	0.373475
SNP100913	4	419048	0.0247959	0.102564
SNP100914	4	419382	0.0466404	0.386536
SNP100915	4	421221	0.0379507	0.386536

[truncated: 16 more sheets: Supplementary Fig. 4, Supplementary Fig. 5, Supplementary Fig. 6, Supplementary Fig. 7, Supplementary Fig. 8, Supplementary Fig. 9, Supplementary Fig. 10, Supplementary Fig. 11, Supplementary Fig. 12, Supplementary Fig. 13, Supplementary Fig. 14, Supplementary Fig 15, Supplementary Fig. 17, Supplementary Fig. 18, Supplementary Fig. 19, Supplementary Fig. 20]
